# Supplementary material for: N,N′-Diphenyl-9,10-dioxo-9,10-di­hydro­anthracene-2,7-disulfonamide
Source: Acta Crystallogr Sect E Struct Rep Online. 2013 Jun 29;69(Pt 7):o1172. doi: 10.1107/S1600536813017303 (PMC3770431; doi:10.1107/S1600536813017303)
Supplement: Supplementary file 2 [file e-69-o1172-Isup2.hkl]

# 
# h,k,l, Fc-squared, Fo-squared, sigma(Fo-squared) and status flag 
# 
data_I
_shelx_title ' A in P2(1)/n                New: P21/c' 
_shelx_refln_list_code          4 
_shelx_F_calc_maximum      198.40 
_exptl_crystal_F_000      1072.00 
_reflns_d_resolution_high  0.8107 
 
loop_ 
 _symmetry_equiv_pos_as_xyz 
 'x, y, z' 
 '-x, y+1/2, -z+1/2' 
 '-x, -y, -z' 
 'x, -y-1/2, z-1/2' 
 
_cell_length_a    10.2470 
_cell_length_b     6.3950 
_cell_length_c    36.2650 
_cell_angle_alpha  90.000 
_cell_angle_beta  104.511 
_cell_angle_gamma  90.000 
 
_shelx_F_squared_multiplier     1.000 
 
loop_ 
 _refln_index_h 
 _refln_index_k 
 _refln_index_l 
 _refln_F_squared_calc 
 _refln_F_squared_meas 
 _refln_F_squared_sigma 
 _refln_observed_status 
   2   0   0    15112.27    14409.26    718.60 o 
   3   0   0    14621.27    15077.45    523.54 o 
   4   0   0      794.65      792.02     46.66 o 
   5   0   0        0.63       29.59     14.33 o 
   6   0   0       67.34       46.03     25.57 o 
   7   0   0      401.91      360.03     41.61 o 
   8   0   0      111.34      116.33     30.55 o 
   9   0   0       68.32       56.58     40.63 o 
  10   0   0      103.12      118.91     53.11 o 
  11   0   0       29.68       59.06     53.11 o 
  12   0   0        9.45       -9.12     53.11 o 
   1   1   0       79.71       66.63     10.95 o 
   2   1   0     8282.06     7455.24    189.05 o 
   3   1   0      825.96      867.33     31.76 o 
   4   1   0      754.15      625.52     29.92 o 
   5   1   0     1080.44     1122.37     49.45 o 
   6   1   0       13.18       33.13     12.68 o 
   7   1   0       19.46       10.64     12.85 o 
   8   1   0        0.32        4.42     14.94 o 
   9   1   0      396.53      366.65     42.61 o 
  10   1   0      409.26      453.70     50.41 o 
  11   1   0       75.34       73.72     59.85 o 
  12   1   0        4.82       36.07     55.89 o 
   0   2   0        0.01       -2.44      8.28 o 
   1   2   0     1099.33     1044.18     36.57 o 
   2   2   0     1977.64     1876.66     57.95 o 
   3   2   0       34.93       45.42     10.71 o 
   4   2   0     1271.55     1240.00     47.54 o 
   5   2   0      484.68      517.65     28.49 o 
   6   2   0       46.44       39.58     13.14 o 
   7   2   0       31.94       20.51     18.26 o 
   8   2   0       99.73      126.03    104.84 o 
   9   2   0        0.37        8.21     29.05 o 
  10   2   0        9.35       24.90     33.01 o 
  11   2   0       45.51       65.69     45.54 o 
   1   3   0      202.38      168.90     19.38 o 
   2   3   0      145.75      152.58     30.32 o 
   3   3   0       14.56        7.60     10.31 o 
   4   3   0       50.18       63.13     24.60 o 
   5   3   0        9.55       16.95     14.71 o 
   6   3   0      222.59      199.63     39.34 o 
   7   3   0       22.75       10.55     25.91 o 
   8   3   0       83.53       39.50     34.09 o 
   9   3   0       40.50       39.80     34.38 o 
  10   3   0        6.36       -0.79     37.26 o 
  11   3   0        0.98      -17.24     39.98 o 
   0   4   0        0.07       -5.52     11.48 o 
   1   4   0        4.45        8.15      9.16 o 
   2   4   0      101.69       75.41     15.65 o 
   3   4   0        0.81      -10.15     11.77 o 
   4   4   0      457.34      447.35     39.62 o 
   5   4   0      235.72      198.33     31.33 o 
   6   4   0        5.11       -4.99     24.46 o 
   7   4   0        1.62      -26.48     28.24 o 
   8   4   0       17.09        3.55     33.74 o 
   9   4   0        2.64      -26.16     30.80 o 
  10   4   0        2.24       -9.52     40.85 o 
   1   5   0      380.78      394.20     69.98 o 
   2   5   0      532.00      471.42     32.55 o 
   3   5   0       94.38       52.11     29.56 o 
   4   5   0       33.12       13.59     21.69 o 
   5   5   0       58.05       21.64     23.49 o 
   6   5   0        0.48       -9.60     25.07 o 
   7   5   0      110.87       47.87     39.75 o 
   8   5   0       67.64       44.24     41.48 o 
   9   5   0       24.06       31.91     44.56 o 
   0   6   0     1800.53     1942.71    142.69 o 
   1   6   0        1.89       20.06     22.92 o 
   2   6   0       43.41       55.23     40.70 o 
   3   6   0        0.00      -10.83     19.54 o 
   4   6   0        9.84        2.16     24.41 o 
   5   6   0        0.27       30.83     37.32 o 
   6   6   0       21.65       45.75     40.03 o 
   7   6   0       17.01       35.42     52.72 o 
   1   7   0        0.59      -25.01     29.44 o 
   2   7   0       89.75       39.60     34.26 o 
   3   7   0      233.72      291.83     63.90 o 
   4   7   0      603.81      587.98     96.32 o 
   5   7   0        4.74       13.10     43.28 o 
 -12   1   1       77.69       69.36     53.51 o 
 -11   1   1       27.39       15.33     33.67 o 
 -10   1   1       10.96       37.58     28.29 o 
  -9   1   1       88.71      142.59     30.57 o 
  -8   1   1        0.95      -12.27     14.70 o 
  -7   1   1      422.21      392.25     29.97 o 
  -6   1   1       24.62       20.45     11.12 o 
  -5   1   1     1798.06     1735.85     58.74 o 
  -4   1   1       84.03      106.80     24.60 o 
  -3   1   1      767.46      724.97     28.25 o 
  -2   1   1    29822.35    29492.77    718.58 o 
  -1   1   1     1300.97     1334.88     56.43 o 
   0   1   1      839.19      795.81     35.97 o 
   1   1   1      315.00      390.90     57.27 o 
   2   1   1    18748.32    17576.82    432.01 o 
   3   1   1      454.30      502.08     34.55 o 
   4   1   1     1484.21     1541.35     51.07 o 
   5   1   1      419.68      427.95     26.72 o 
   6   1   1      576.17      571.26     33.02 o 
   7   1   1       10.96       10.14     12.86 o 
   8   1   1      366.26      349.72     32.81 o 
   9   1   1      588.70      600.11     66.24 o 
  10   1   1      235.07      261.75     41.91 o 
  11   1   1        6.96       28.93     47.17 o 
  12   1   1        0.55        7.93     58.26 o 
 -11   2   1       10.04       40.87     38.32 o 
 -10   2   1       72.33       80.55     36.00 o 
  -9   2   1        4.28        1.02     23.82 o 
  -8   2   1        2.16        1.36     24.46 o 
  -7   2   1        1.13      -10.09     12.97 o 
  -6   2   1        0.01        0.23     12.70 o 
  -5   2   1      241.21      239.93     23.34 o 
  -4   2   1      887.13      860.83     34.52 o 
  -3   2   1        0.77       -1.53      8.50 o 
  -2   2   1     4780.59     4697.42    126.88 o 
  -1   2   1      830.95      804.82     31.21 o 
   0   2   1      470.52      546.31     25.16 o 
   1   2   1        1.71       -6.72      6.07 o 
   2   2   1     1948.55     1956.62     59.54 o 
   3   2   1     1387.61     1425.29     48.52 o 
   4   2   1      585.21      596.81     28.08 o 
   5   2   1       63.98       53.08     19.58 o 
   6   2   1     1827.49     1946.83     68.02 o 
   7   2   1        1.45       10.60     15.81 o 
   8   2   1      292.95      416.15     58.26 o 
   9   2   1        3.71      -30.07     26.19 o 
  10   2   1       38.34       34.98     56.48 o 
  11   2   1        0.17      -11.40     35.37 o 
 -11   3   1        7.82      -18.59     40.82 o 
 -10   3   1       27.13       13.08     37.88 o 
  -9   3   1       79.57       69.21     37.96 o 
  -8   3   1      101.12      155.45     61.04 o 
  -7   3   1      213.02       95.70     40.43 o 
  -6   3   1      329.17      297.93     45.96 o 
  -5   3   1        2.15       12.46     12.82 o 
  -4   3   1        7.45       10.94     11.63 o 
  -3   3   1      695.91      714.92     35.28 o 
  -2   3   1     2921.83     3176.13     95.21 o 
  -1   3   1     1232.40     1205.52     38.72 o 
   0   3   1      375.25      307.59     22.55 o 
   1   3   1     5056.70     5241.70    143.95 o 
   2   3   1      749.94      769.24     35.09 o 
   3   3   1      323.35      323.94     25.38 o 
   4   3   1     2264.39     2339.56     65.30 o 
   5   3   1       10.42        9.48     17.99 o 
   6   3   1       41.04       23.38     23.80 o 
   7   3   1      645.54      652.25    127.43 o 
   8   3   1        1.78       -9.41     25.83 o 
   9   3   1       16.29       56.73     36.54 o 
  10   3   1        1.41      -13.81     54.10 o 
  11   3   1        0.48       -9.74     40.90 o 
 -10   4   1        4.16       44.91     44.55 o 
  -9   4   1        5.68       -6.39     37.20 o 
  -8   4   1        0.10       19.30     33.35 o 
  -7   4   1      169.19      136.76     42.65 o 
  -6   4   1      553.11      496.18    184.31 o 
  -5   4   1        0.16        2.13     36.96 o 
  -4   4   1      168.85      158.99     27.17 o 
  -3   4   1        1.62       -9.75     11.73 o 
  -2   4   1      681.05      694.11     61.61 o 
  -1   4   1      411.48      415.54     22.77 o 
   0   4   1      571.81      556.89     37.05 o 
   1   4   1      606.55      584.63     30.89 o 
   2   4   1      358.13      360.30     27.43 o 
   3   4   1        2.28        4.42     12.39 o 
   4   4   1      142.50      164.10     26.32 o 
   5   4   1       15.63       -6.73     17.24 o 
   6   4   1      128.23      124.87     38.29 o 
   7   4   1       91.01       68.95     36.14 o 
   8   4   1       67.12       48.64     34.03 o 
   9   4   1        0.16        4.63     31.89 o 
  10   4   1        4.74      -27.26     40.52 o 
  -9   5   1        0.29       33.98     43.19 o 
  -8   5   1       37.50       95.63     88.19 o 
  -7   5   1      206.05      123.65     44.47 o 
  -6   5   1      127.02      108.60     31.16 o 
  -5   5   1       21.15       44.00     37.84 o 
  -4   5   1       85.13      156.88     55.38 o 
  -3   5   1        1.13      -24.52     16.34 o 
  -2   5   1        4.80      -10.63     13.51 o 
  -1   5   1       83.59       58.20     16.79 o 
   0   5   1       76.94      100.42     21.55 o 
   1   5   1       12.22        7.12     13.28 o 
   2   5   1     1324.71     1435.85     56.58 o 
   3   5   1       13.06       14.73     21.13 o 
   4   5   1       75.38       61.01     27.08 o 
   5   5   1        2.48      -16.01     21.18 o 
   6   5   1       68.97       61.31     36.88 o 
   7   5   1       41.17       44.95     34.19 o 
   8   5   1      126.59      101.60     47.06 o 
   9   5   1        7.68       12.44     45.82 o 
  -8   6   1       18.93        1.21     63.62 o 
  -7   6   1       11.17       18.57     41.06 o 
  -6   6   1        3.53      -32.13     33.49 o 
  -5   6   1       45.58       34.47     28.16 o 
  -4   6   1       33.39       41.13     27.31 o 
  -3   6   1       66.06       24.41     22.94 o 
  -2   6   1      815.22      847.30    142.54 o 
  -1   6   1       98.80      109.42     26.75 o 
   0   6   1        5.11       20.45     19.68 o 
   1   6   1       95.10       57.41     49.69 o 
   2   6   1      124.03       95.40     50.38 o 
   3   6   1       58.97       89.27     30.61 o 
   4   6   1        6.45      -25.10     22.18 o 
   5   6   1       87.21       27.88     39.44 o 
   6   6   1      131.41      105.87     47.01 o 
   7   6   1        6.83        0.75     41.00 o 
  -5   7   1        0.18      -17.90     38.85 o 
  -4   7   1        0.25        0.20     43.40 o 
  -3   7   1       72.51       25.20     33.03 o 
  -2   7   1       10.46       -5.29     29.50 o 
  -1   7   1       43.16       34.01     36.32 o 
   0   7   1        1.64      -33.51     32.50 o 
   1   7   1        1.42       -6.06     27.49 o 
   2   7   1        1.43      -19.09     66.98 o 
   3   7   1      257.22      275.03     69.56 o 
   4   7   1      208.40      210.64    198.18 o 
   5   7   1       53.30       52.99     43.51 o 
 -12   0   2      121.06      104.64     63.42 o 
 -11   0   2      166.71      141.50     59.85 o 
 -10   0   2      115.71      112.56     36.04 o 
  -9   0   2      448.38      450.44    151.01 o 
  -8   0   2      257.68      227.04     40.03 o 
  -7   0   2       65.93       63.81     23.90 o 
  -6   0   2       11.54       12.50     15.22 o 
  -5   0   2     1980.83     1993.22     92.29 o 
  -4   0   2     1312.01     1418.35     87.40 o 
  -3   0   2     3246.72     3271.79    125.75 o 
  -2   0   2    15909.52    16534.54    823.24 o 
  -1   0   2      394.10      293.31     22.20 o 
   0   0   2       29.53       27.35      4.76 o 
   1   0   2      375.77      436.39     29.33 o 
   2   0   2       67.25       44.86     10.44 o 
   3   0   2      107.75      147.11     18.40 o 
   4   0   2     3632.23     3966.09    166.87 o 
   5   0   2      174.82      130.75     43.01 o 
   6   0   2       58.58       35.57     17.76 o 
   7   0   2       35.88       21.63     23.78 o 
   8   0   2        2.96       14.25     22.25 o 
   9   0   2      224.00      218.93     41.76 o 
  10   0   2       63.30       53.11     51.13 o 
  11   0   2       34.60       82.84     52.72 o 
  12   0   2        0.01      -30.92     49.15 o 
 -12   1   2       19.21      122.48     63.42 o 
 -11   1   2       51.01       -3.65     31.39 o 
 -10   1   2      188.89      181.54     57.27 o 
  -9   1   2      574.13      556.85     69.42 o 
  -8   1   2       26.26       32.64     16.23 o 
  -7   1   2        3.33        2.22     12.38 o 
  -6   1   2      307.06      293.53     24.26 o 
  -5   1   2      418.11      445.08     37.12 o 
  -4   1   2     1007.93     1037.25     38.59 o 
  -3   1   2      787.99      736.85     37.56 o 
  -2   1   2     4647.45     4397.82    134.33 o 
  -1   1   2    16607.71    17184.56    604.40 o 
   0   1   2     3928.58     3943.38    145.57 o 
   1   1   2    11105.67     9360.96    584.52 o 
   2   1   2      547.37      554.80     25.19 o 
   3   1   2     1494.78     1343.44     43.45 o 
   4   1   2      685.79      702.71     30.83 o 
   5   1   2       78.13       82.40     14.23 o 
   6   1   2      754.24      749.63     38.09 o 
   7   1   2      533.83      557.92     35.90 o 
   8   1   2      642.35      671.80     50.80 o 
   9   1   2        8.00      -16.76     25.06 o 
  10   1   2      261.83      226.11     39.08 o 
  11   1   2       74.48       19.82     47.56 o 
 -11   2   2        0.01      -14.77     34.23 o 
 -10   2   2       11.20       25.02     29.14 o 
  -9   2   2       75.79      115.17     37.94 o 
  -8   2   2      973.77     1071.35    132.19 o 
  -7   2   2      720.50      749.03     76.81 o 
  -6   2   2      449.01      529.79     31.56 o 
  -5   2   2       83.34       75.58     13.88 o 
  -4   2   2       59.71       33.56     10.04 o 
  -3   2   2     3401.54     3209.69     92.94 o 
  -2   2   2       33.82       33.11      9.61 o 
  -1   2   2     6199.10     6164.88    188.93 o 
   0   2   2     2097.07     1880.97     57.99 o 
   1   2   2      102.00       77.36     12.70 o 
   2   2   2      559.74      503.33     23.13 o 
   3   2   2     2217.95     2193.95     58.44 o 
   4   2   2       36.98       19.34      9.69 o 
   5   2   2      489.68      455.12     37.56 o 
   6   2   2     1733.97     1780.50     64.50 o 
   7   2   2      260.26      250.57     34.30 o 
   8   2   2      301.57      266.54     59.85 o 
   9   2   2       25.05       17.21     30.08 o 
  10   2   2       14.40       39.50     35.66 o 
  11   2   2        0.00       16.61     36.72 o 
 -11   3   2        0.05       20.68     65.00 o 
 -10   3   2        2.58       35.48     37.38 o 
  -9   3   2       47.65       68.15     38.66 o 
  -8   3   2        0.42      -10.98     23.80 o 
  -7   3   2      223.87      197.34     43.95 o 
  -6   3   2      176.36      120.81     33.34 o 
  -5   3   2       63.35       90.09     17.25 o 
  -4   3   2        9.33        5.88     11.39 o 
  -3   3   2      114.53       92.66     18.02 o 
  -2   3   2      116.41      132.99     21.23 o 
  -1   3   2      494.96      528.73     28.60 o 
   0   3   2     1817.72     1986.32     57.93 o 
   1   3   2     1904.26     2042.92     65.73 o 
   2   3   2     3204.38     3217.04     95.02 o 
   3   3   2      278.50      309.22     18.60 o 
   4   3   2        1.33       11.49      9.51 o 
   5   3   2      618.33      505.23     74.91 o 
   6   3   2       23.83      -21.66     17.79 o 
   7   3   2       18.13        6.67     28.54 o 
   8   3   2      128.64      140.82     43.16 o 
   9   3   2       43.12      -39.83     40.63 o 
  10   3   2       21.34       20.10     38.05 o 
  11   3   2        0.83       38.89     43.71 o 
 -10   4   2       48.75      -10.92     42.26 o 
  -9   4   2       10.48       14.87     38.26 o 
  -8   4   2       44.78       15.75     32.04 o 
  -7   4   2       72.95       39.86     33.10 o 
  -6   4   2        1.87       27.79     26.19 o 
  -5   4   2      948.66     1011.82     62.27 o 
  -4   4   2      273.88      317.20     41.19 o 
  -3   4   2       92.30      151.93     32.36 o 
  -2   4   2        5.12        4.06     12.14 o 
  -1   4   2       84.98       75.97     17.99 o 
   0   4   2        0.15        2.30     10.11 o 
   1   4   2        4.83        6.84      9.83 o 
   2   4   2       22.06        7.06     11.55 o 
   3   4   2      520.52      531.93     32.39 o 
   4   4   2       53.10       56.79     19.63 o 
   5   4   2      677.96      608.01     73.15 o 
   6   4   2      983.41     1036.02     89.78 o 
   7   4   2       27.39       26.52     30.80 o 
   8   4   2       63.49      108.43     42.61 o 
   9   4   2      114.26      132.90     62.62 o 
  10   4   2        1.19       12.00     42.40 o 
  -9   5   2        4.24       -6.16     43.71 o 
  -8   5   2       58.14       52.07     39.77 o 
  -7   5   2       93.97       65.28     37.24 o 
  -6   5   2        1.49       20.10     23.23 o 
  -5   5   2      239.12      227.55     52.87 o 
  -4   5   2      465.10      409.41     78.28 o 
  -3   5   2        0.02        6.91     18.60 o 
  -2   5   2      204.61      242.40     26.32 o 
  -1   5   2      148.49      123.60     22.32 o 
   0   5   2       31.85       11.24     15.23 o 
   1   5   2        8.57       11.83     13.14 o 
   2   5   2      126.57      133.26     23.61 o 
   3   5   2      557.38      517.57     78.49 o 
   4   5   2       18.04        4.57     20.13 o 
   5   5   2      425.09      420.51     45.04 o 
   6   5   2       44.72       97.25     38.43 o 
   7   5   2       10.37       -6.32     32.19 o 
   8   5   2       10.82      -25.54     31.09 o 
   9   5   2       36.59       -4.00     41.82 o 
  -8   6   2       12.26       40.63     46.52 o 
  -7   6   2       11.27       -9.22     39.51 o 
  -6   6   2       33.30       90.19     42.38 o 
  -5   6   2      151.35      106.93     77.19 o 
  -4   6   2       50.44        8.16     39.18 o 
  -3   6   2      124.37      203.45     31.09 o 
  -2   6   2      149.34       98.43     30.67 o 
  -1   6   2      310.10      312.20     41.65 o 
   0   6   2      496.51      489.56     42.98 o 
   1   6   2      498.85      638.13     57.64 o 
   2   6   2       52.86       18.73     26.14 o 
   3   6   2       26.19       75.03     29.72 o 
   4   6   2      324.65      268.78     54.32 o 
   5   6   2       42.43       63.68     45.78 o 
   6   6   2        4.43       16.74     50.54 o 
   7   6   2        0.05       10.40     43.03 o 
  -5   7   2        0.93        3.77     38.48 o 
  -4   7   2        0.40       56.58     42.58 o 
  -3   7   2       13.19        3.17     31.12 o 
  -2   7   2       45.79      103.96     40.24 o 
  -1   7   2       43.42       -5.51     36.07 o 
   0   7   2       25.28       -4.29     34.98 o 
   1   7   2      207.83      232.58     44.07 o 
   2   7   2        0.27      -16.28     36.14 o 
   3   7   2       20.72      -14.54     38.38 o 
   4   7   2      107.46       79.92     46.09 o 
   5   7   2        4.29      -20.04     41.14 o 
 -12   1   3       73.14      123.27     68.97 o 
 -11   1   3       40.64       24.47     35.69 o 
 -10   1   3      145.62      142.88     42.91 o 
  -9   1   3       18.44       14.56     17.51 o 
  -8   1   3      390.57      471.56     38.73 o 
  -7   1   3       43.25       39.44     14.99 o 
  -6   1   3      331.73      336.31     25.51 o 
  -5   1   3       28.08       25.68     12.99 o 
  -4   1   3      167.52      148.71     21.25 o 
  -3   1   3    19182.96    18319.45    523.55 o 
  -2   1   3     5632.08     5649.32    169.91 o 
  -1   1   3     5989.13     6213.26    184.29 o 
   0   1   3       25.71       35.97     10.44 o 
   1   1   3       68.91       67.27     32.90 o 
   2   1   3      800.42      849.01     28.43 o 
   3   1   3        0.15       -2.21      5.50 o 
   4   1   3     1595.92     1496.72     50.63 o 
   5   1   3      469.77      514.93     40.05 o 
   6   1   3       19.83       27.90     12.75 o 
   7   1   3      207.85      139.11     31.69 o 
   8   1   3      105.31      133.16     27.22 o 
   9   1   3        0.02        0.99     23.12 o 
  10   1   3       15.50       27.08     27.60 o 
  11   1   3        2.66      -49.54     42.01 o 
 -12   2   3        1.58       27.33     42.84 o 
 -11   2   3        0.50      -21.41     32.38 o 
 -10   2   3        0.59       11.93     31.58 o 
  -9   2   3       10.74       16.85     26.80 o 
  -8   2   3        2.19       16.85     23.26 o 
  -7   2   3     2964.38     3163.11    119.91 o 
  -6   2   3       18.25       -4.41     11.67 o 
  -5   2   3      193.67      179.44     29.35 o 
  -4   2   3     2062.86     2044.85     69.80 o 
  -3   2   3     4906.97     5158.15    140.57 o 
  -2   2   3     3913.08     3944.40    127.23 o 
  -1   2   3      166.15      171.40     17.55 o 
   0   2   3      654.27      631.10     22.83 o 
   1   2   3       48.91       32.29      7.93 o 
   2   2   3      338.73      394.76     17.12 o 
   3   2   3      802.17      834.51     32.33 o 
   4   2   3      418.62      435.20     23.84 o 
   5   2   3        5.80        7.14      9.67 o 
   6   2   3       73.98       76.99     21.45 o 
   7   2   3      829.92      726.77     50.75 o 
   8   2   3     1144.74     1240.69     93.70 o 
   9   2   3       47.87       65.60     57.47 o 
  10   2   3        0.04       37.26     34.99 o 
  11   2   3       19.91       32.35     39.74 o 
 -11   3   3       18.67       34.36     42.43 o 
 -10   3   3       17.60       21.76     37.40 o 
  -9   3   3       43.30       11.81     37.85 o 
  -8   3   3      134.00      145.14     73.13 o 
  -7   3   3      402.46      441.04     57.58 o 
  -6   3   3      856.83      850.38     52.85 o 
  -5   3   3     1295.81     1489.01     67.28 o 
  -4   3   3       31.66       41.96     14.18 o 
  -3   3   3       35.65       23.73     11.96 o 
  -2   3   3        6.64      -11.45      9.02 o 
  -1   3   3      803.23      911.44     98.14 o 
   0   3   3     2946.27     2956.55     79.11 o 
   1   3   3     3806.39     3812.09    108.84 o 
   2   3   3      660.79      734.48     61.84 o 
   3   3   3        3.18        0.83      8.60 o 
   4   3   3      484.23      524.68     35.96 o 
   5   3   3      101.66       57.27     25.22 o 
   6   3   3        0.02        1.94     23.68 o 
   7   3   3      942.70      928.90     82.35 o 
   8   3   3      295.92      276.89     66.98 o 
   9   3   3       58.30       14.89     33.52 o 
  10   3   3       11.64        5.91     33.26 o 
  11   3   3       49.72       42.70     61.83 o 
 -10   4   3       60.17       85.52     70.16 o 
  -9   4   3       58.70       31.99     40.25 o 
  -8   4   3        8.50      -11.10     29.43 o 
  -7   4   3       24.13       57.91     35.45 o 
  -6   4   3      189.82      144.47     30.67 o 
  -5   4   3      878.10      859.78     58.03 o 
  -4   4   3       14.85       25.99     24.31 o 
  -3   4   3      296.09      298.94     27.41 o 
  -2   4   3     1675.08     1617.70     62.05 o 
  -1   4   3       76.93       62.93     11.72 o 
   0   4   3       45.16       29.96     12.95 o 
   1   4   3       62.56       58.67     13.06 o 
   2   4   3      315.23      289.05     24.74 o 
   3   4   3        1.02       -7.44     12.66 o 
   4   4   3      848.57      950.01     56.14 o 
   5   4   3     1793.41     2081.69    154.43 o 
   6   4   3      530.83      391.69    173.41 o 
   7   4   3       67.78       57.39     42.01 o 
   8   4   3        6.32       14.79     32.45 o 
   9   4   3       19.59       -1.80     37.85 o 
  10   4   3        9.26      -33.24     41.61 o 
  -9   5   3        2.87       32.43     39.44 o 
  -8   5   3      139.73       76.93     59.45 o 
  -7   5   3       71.72      115.02     42.74 o 
  -6   5   3      130.50      162.62     34.63 o 
  -5   5   3       21.68       19.00     21.88 o 
  -4   5   3       92.65       95.74     26.23 o 
  -3   5   3      860.42      945.72     51.34 o 
  -2   5   3        0.11        4.44     13.61 o 
  -1   5   3      274.63      255.96     25.67 o 
   0   5   3       50.02       53.74     19.26 o 
   1   5   3        7.32        1.63     12.83 o 
   2   5   3      122.93      115.02     22.83 o 
   3   5   3      149.35      163.51     28.97 o 
   4   5   3       60.95      125.74     28.36 o 
   5   5   3      143.11      161.54     41.05 o 
   6   5   3      148.77      154.09     43.34 o 
   7   5   3      131.87      104.94     43.28 o 
   8   5   3        0.00       35.17     40.20 o 
   9   5   3       23.39       32.49     48.48 o 
  -8   6   3       18.80       -1.72     43.50 o 
  -7   6   3      162.22      173.71     53.73 o 
  -6   6   3        5.19      -28.30     25.92 o 
  -5   6   3       41.96       25.70     26.88 o 
  -4   6   3      181.46      197.35     44.55 o 
  -3   6   3        8.61       25.94     21.41 o 
  -2   6   3       20.57       29.13     34.89 o 
  -1   6   3       18.34       30.40     20.43 o 
   0   6   3      226.77      195.46     46.72 o 
   1   6   3      394.72      291.40     51.03 o 
   2   6   3       86.56       65.41     28.26 o 
   3   6   3      212.08      240.28     56.28 o 
   4   6   3       14.11       -4.15     32.46 o 
   5   6   3        0.23      -17.87     31.42 o 
   6   6   3       21.29       10.00     35.12 o 
   7   6   3       35.54       -1.63     58.07 o 
  -5   7   3        0.02       17.28     42.94 o 
  -4   7   3        8.97       -5.97     30.67 o 
  -3   7   3      122.03       36.55     33.39 o 
  -2   7   3       57.59       78.75     36.15 o 
  -1   7   3       13.13        0.34     35.63 o 
   0   7   3       13.57       -3.02     35.19 o 
   1   7   3        9.65        8.02     42.61 o 
   2   7   3       18.83       37.34     40.22 o 
   3   7   3       10.77       18.66     45.19 o 
   4   7   3        4.34       44.45     45.33 o 
   5   7   3       18.48       -9.26     39.42 o 
 -12   0   4      250.43      338.49     82.44 o 
 -11   0   4       19.50      -28.14     45.19 o 
 -10   0   4       95.88      132.95     38.13 o 
  -9   0   4      383.57      329.34    110.39 o 
  -8   0   4      417.25      458.00     51.92 o 
  -7   0   4      810.55      945.13    140.71 o 
  -6   0   4       40.72       27.45     15.63 o 
  -5   0   4      183.24      220.97     27.46 o 
  -4   0   4      757.00      730.32     80.86 o 
  -3   0   4     5398.82     5080.81    247.53 o 
  -2   0   4      102.09       78.08     23.39 o 
  -1   0   4    12204.84    11279.21    562.43 o 
   0   0   4     3359.71     2849.43    147.45 o 
   1   0   4    29428.13    27874.39   1372.99 o 
   2   0   4      169.96      234.00     39.44 o 
   3   0   4      463.25      423.02     30.41 o 
   4   0   4     3242.85     3321.40    134.92 o 
   5   0   4      699.17      761.01     50.99 o 
   6   0   4      108.78       90.86     48.36 o 
   7   0   4       29.62       78.15     25.99 o 
   8   0   4       32.23       78.23     29.28 o 
   9   0   4       55.36       35.28     40.03 o 
  10   0   4       36.57       -7.53     43.20 o 
  11   0   4       39.34        4.76     50.73 o 
 -12   1   4        0.25       57.42     79.07 o 
 -11   1   4        1.41      -28.60     31.52 o 
 -10   1   4       20.75       37.02     35.08 o 
  -9   1   4      131.10       72.19     20.83 o 
  -8   1   4       28.41       17.15     16.29 o 
  -7   1   4       58.39       48.97     18.94 o 
  -6   1   4      153.29      164.84     19.95 o 
  -5   1   4      316.81      333.36     23.16 o 
  -4   1   4        4.98        5.57      7.84 o 
  -3   1   4     8264.73     7923.34    235.76 o 
  -2   1   4     1113.78     1234.21     46.65 o 
   0   1   4     8304.67     8376.53    244.75 o 
   1   1   4      382.37      351.20     25.11 o 
   2   1   4      315.28      280.21     14.76 o 
   3   1   4        0.14        1.49      6.19 o 
   4   1   4      363.16      409.89     23.23 o 
   5   1   4     1668.97     1836.75     81.98 o 
   6   1   4     2198.30     2389.69     80.02 o 
   7   1   4      434.87      460.96     33.76 o 
   8   1   4      100.81      130.84     48.87 o 
   9   1   4        6.33       21.88     23.34 o 
  10   1   4        1.61       11.79     28.14 o 
  11   1   4       10.17      -26.95     42.01 o 
 -12   2   4        1.33      -29.97     40.33 o 
 -11   2   4       15.98       -4.71     36.79 o 
 -10   2   4      101.51       20.58     33.90 o 
  -9   2   4      246.92      253.90     48.91 o 
  -8   2   4       12.19       38.56     26.31 o 
  -7   2   4      156.65      180.29     28.20 o 
  -6   2   4      303.14      331.46     28.95 o 
  -5   2   4       38.98       26.42     11.60 o 
  -4   2   4     7973.23     8077.26    213.67 o 
  -3   2   4     4407.59     4468.97    124.46 o 
  -2   2   4      142.49      133.04     21.71 o 
  -1   2   4      207.30      217.53     23.00 o 
   0   2   4     3350.80     3446.10     85.02 o 
   1   2   4     5896.96     5413.48    125.93 o 
   2   2   4      151.35      143.40     13.17 o 
   3   2   4      945.07      878.49     33.14 o 
   4   2   4      217.37      220.12     16.87 o 
   5   2   4        0.29        8.00      9.75 o 
   6   2   4      346.40      320.90     49.08 o 
   7   2   4       88.25       99.64     24.91 o 
   8   2   4       54.24       60.98     33.42 o 
   9   2   4      198.42      180.34     47.24 o 
  10   2   4      155.87      245.50     93.34 o 
  11   2   4        0.07      -23.27     37.07 o 
 -11   3   4        3.48      -30.99     32.97 o 
 -10   3   4        8.28      -25.00     34.51 o 
  -9   3   4      110.25      121.76     42.45 o 
  -8   3   4       71.82      126.31     38.25 o 
  -7   3   4      116.17      100.89     32.73 o 
  -6   3   4       20.11       25.92     18.81 o 
  -5   3   4       51.52       26.18     17.16 o 
  -4   3   4       25.04       37.59     13.92 o 
  -3   3   4       68.40       56.85     16.48 o 
  -2   3   4       35.45       67.14     15.72 o 
  -1   3   4      115.83      103.81     17.56 o 
   0   3   4     1101.34     1093.10     37.57 o 
   1   3   4        2.23        3.40      7.84 o 
   2   3   4     1571.24     1605.76     54.63 o 
   3   3   4     1207.56     1297.32     41.59 o 
   4   3   4        0.86       11.17     11.12 o 
   5   3   4       37.51       52.91     31.71 o 
   6   3   4       29.47       22.66     24.18 o 
   7   3   4       93.97       99.41     33.45 o 
   8   3   4       19.98       -1.38     27.88 o 
   9   3   4        4.29      -25.89     37.06 o 
  10   3   4        2.74      -41.73     31.91 o 
 -10   4   4        6.03      -13.22     39.40 o 
  -9   4   4        9.09        7.01     37.07 o 
  -8   4   4        1.69      -28.80     27.71 o 
  -7   4   4        4.56       -0.01     27.20 o 
  -6   4   4      237.42      262.53     37.70 o 
  -5   4   4      127.29      138.51     28.52 o 
  -4   4   4      892.65      901.92     46.88 o 
  -3   4   4      191.25      193.66     34.38 o 
  -2   4   4      886.49     1043.20     49.89 o 
  -1   4   4     1750.61     1866.13     83.09 o 
   0   4   4        0.07       11.80     10.51 o 
   1   4   4      198.37      186.52     18.75 o 
   2   4   4        1.78       14.26     12.50 o 
   3   4   4       55.40       20.32     15.50 o 
   4   4   4       27.30       32.63     20.06 o 
   5   4   4      124.55       60.82     29.21 o 
   6   4   4      353.54      326.82    101.86 o 
   7   4   4       20.45       24.29     31.02 o 
   8   4   4        0.11        1.75     28.86 o 
   9   4   4       10.75       13.22     37.24 o 
  10   4   4       15.28       89.59     48.27 o 
  -9   5   4       15.85       13.62     40.23 o 
  -8   5   4       65.91       32.69     37.39 o 
  -7   5   4      350.86      333.98    101.07 o 
  -6   5   4       49.11       26.77     24.59 o 
  -5   5   4        0.15       -6.73     20.30 o 
  -4   5   4       18.18       15.63     28.55 o 
  -3   5   4      446.67      465.40     44.94 o 
  -2   5   4       57.77       51.42     18.84 o 
  -1   5   4        7.12       11.79     14.77 o 
   0   5   4     1539.54     1599.95     69.26 o 
   1   5   4      213.75      213.06     23.17 o 
   2   5   4       36.95       35.41     17.89 o 
   3   5   4      114.58      109.40     34.85 o 
   4   5   4        9.78       21.32     20.92 o 
   5   5   4       22.96       21.95     86.01 o 
   6   5   4      117.12       59.41     66.59 o 
   7   5   4      125.06      141.18     49.35 o 
   8   5   4       13.54       68.32     44.97 o 
   9   5   4       48.20       46.28     60.64 o 
  -8   6   4        5.97       -9.46     41.75 o 
  -7   6   4       55.03        1.04     36.84 o 
  -6   6   4        1.33      -11.56     27.00 o 
  -5   6   4        0.12      -19.83     24.72 o 
  -4   6   4        7.30       27.82     23.97 o 
  -3   6   4       98.39       74.31     25.14 o 
  -2   6   4       13.14       -4.25     23.28 o 
  -1   6   4      579.69      593.80     47.30 o 
   0   6   4       36.34      -23.72     23.09 o 
   1   6   4      215.33      270.37     41.51 o 
   2   6   4      173.19      123.02     33.70 o 
   3   6   4      155.19       90.46     40.78 o 
   4   6   4      152.28      127.78     35.59 o 
   5   6   4        4.71       32.68     38.08 o 
   6   6   4        7.54        6.41     38.88 o 
   7   6   4        0.15       -1.38     41.43 o 
  -5   7   4      130.62      188.67     85.22 o 
  -4   7   4        1.15      -24.65     29.73 o 
  -3   7   4       31.66       46.81     33.07 o 
  -2   7   4       77.53       43.57     39.11 o 
  -1   7   4       16.96       52.61     38.37 o 
   0   7   4        0.27       -1.33     28.13 o 
   1   7   4       31.90       -6.46     36.82 o 
   2   7   4       20.42       11.42     74.32 o 
   3   7   4        9.50       11.31     43.01 o 
   4   7   4       72.38      154.35     53.31 o 
   5   7   4      169.41      176.04     65.99 o 
 -12   1   5        0.22      -33.74     36.29 o 
 -11   1   5        0.07       -4.24     33.35 o 
 -10   1   5        0.40      -15.10     45.78 o 
  -9   1   5       43.30       51.82     19.12 o 
  -8   1   5       89.24      124.10     21.66 o 
  -7   1   5        8.65       11.43     14.82 o 
  -6   1   5     1783.99     1788.75     63.35 o 
  -5   1   5       83.64       66.29     13.63 o 
  -4   1   5     2377.82     2485.79     74.20 o 
  -3   1   5     2952.58     3008.86     99.49 o 
  -2   1   5    36745.84    36130.55   1027.59 o 
  -1   1   5      372.99      362.39     29.64 o 
   0   1   5      535.93      571.28     21.56 o 
   1   1   5    17850.86    15997.21    447.58 o 
   2   1   5      313.22      276.60     13.65 o 
   3   1   5      516.08      481.82     22.85 o 
   4   1   5      114.34      107.16     13.32 o 
   5   1   5        5.25       19.78     10.76 o 
   6   1   5       15.21        9.61     12.86 o 
   7   1   5       17.67       34.99     23.01 o 
   8   1   5      116.12       81.40     30.33 o 
   9   1   5       26.26       42.04     24.52 o 
  10   1   5       71.27       57.51     84.62 o 
  11   1   5        6.16       49.54     55.89 o 
 -12   2   5        3.65      -12.15     61.83 o 
 -11   2   5        0.01      -21.04     51.33 o 
 -10   2   5       62.47       53.02     35.97 o 
  -9   2   5      297.86      284.10     50.90 o 
  -8   2   5       47.46       50.01     21.41 o 
  -7   2   5       17.76       30.44     17.51 o 
  -6   2   5      824.38      827.16     39.59 o 
  -5   2   5      391.04      416.11     25.88 o 
  -4   2   5     3704.15     3985.48    115.07 o 
  -3   2   5       22.37      118.57     25.02 o 
  -2   2   5       21.28        0.87      9.32 o 
  -1   2   5     7343.98     7348.35    223.72 o 
   0   2   5     2137.92     2336.09     61.08 o 
   1   2   5       38.67       40.04      8.32 o 
   2   2   5      375.16      401.36     19.84 o 
   3   2   5     3176.93     3059.90    123.66 o 
   4   2   5      469.55      510.04     26.12 o 
   5   2   5       14.02        5.45     13.85 o 
   6   2   5      214.52      177.72     33.20 o 
   7   2   5      313.87      301.88     36.60 o 
   8   2   5       56.62       68.14     26.52 o 
   9   2   5       13.20       67.11     48.75 o 
  10   2   5       52.79      166.16     60.25 o 
  11   2   5        1.30       16.46     40.36 o 
 -11   3   5       68.57       63.55     42.26 o 
 -10   3   5       63.60       30.48     37.64 o 
  -9   3   5       45.51       -7.92     29.52 o 
  -8   3   5        3.52       38.15     30.38 o 
  -7   3   5      245.97      135.51     37.07 o 
  -6   3   5      473.70      515.84     42.11 o 
  -5   3   5       22.43       20.64     14.36 o 
  -4   3   5      460.64      529.81     42.45 o 
  -3   3   5       60.32       91.30     21.28 o 
  -2   3   5     4298.54     4334.91    169.08 o 
  -1   3   5     1388.24     1305.00     57.85 o 
   0   3   5      140.94      148.45     14.72 o 
   1   3   5      489.72      554.52     38.45 o 
   2   3   5     3748.78     4044.48    114.39 o 
   3   3   5     3734.57     3676.88     93.82 o 
   4   3   5       72.55       78.75     18.60 o 
   5   3   5      610.88      662.48     44.48 o 
   6   3   5      514.58      543.05     94.33 o 
   7   3   5      109.65       51.41     29.95 o 
   8   3   5       35.28       72.15     42.01 o 
   9   3   5       31.29       50.87     35.92 o 
  10   3   5       20.35       84.80     43.23 o 
 -10   4   5       30.26       20.66     75.51 o 
  -9   4   5       14.37      -34.03     32.89 o 
  -8   4   5      159.67       80.47     78.68 o 
  -7   4   5      430.31      490.87     66.41 o 
  -6   4   5       99.93       69.15     27.89 o 
  -5   4   5      568.00      552.66     39.07 o 
  -4   4   5        5.13       -0.20     17.16 o 
  -3   4   5      489.77      436.89     38.22 o 
  -2   4   5      244.13      295.71     31.44 o 
  -1   4   5     1896.00     2020.80     73.57 o 
   0   4   5     1555.97     1608.93     54.21 o 
   1   4   5      278.83      289.08     22.35 o 
   2   4   5      451.61      458.10     41.67 o 
   3   4   5      422.97      483.28     38.95 o 
   4   4   5      231.32      220.79     29.40 o 
   5   4   5      114.81       73.41     31.65 o 
   6   4   5       90.48      129.08     55.29 o 
   7   4   5        2.22       -7.71     28.30 o 
   8   4   5       31.02      113.36     41.45 o 
   9   4   5       14.02       25.66     37.52 o 
  10   4   5        0.34       29.44     45.24 o 
  -9   5   5       10.93       12.63     39.33 o 
  -8   5   5       41.80       43.05     38.63 o 
  -7   5   5        5.13       -9.51     33.63 o 
  -6   5   5      336.92      257.12     67.89 o 
  -5   5   5      247.80      298.26     39.97 o 
  -4   5   5       49.88       48.06     26.37 o 
  -3   5   5       42.54       23.64     18.48 o 
  -2   5   5        5.39       15.09     15.98 o 
  -1   5   5     1064.55     1081.47     55.43 o 
   0   5   5      315.67      349.11     32.80 o 
   1   5   5      200.97      200.98     47.00 o 
   2   5   5        1.65       -1.78     14.89 o 
   3   5   5      220.78      225.83     34.64 o 
   4   5   5       29.68       57.78     31.64 o 
   5   5   5        0.09        1.74     29.00 o 
   6   5   5       35.47       15.85     34.39 o 
   7   5   5       40.00       81.65     45.79 o 
   8   5   5       98.71      141.77     54.99 o 
   9   5   5       15.17       15.79     48.05 o 
  -8   6   5       10.87       10.68     42.86 o 
  -7   6   5        2.36      -25.49     27.90 o 
  -6   6   5       18.82       87.54     34.27 o 
  -5   6   5        8.77        7.97     29.70 o 
  -4   6   5       54.77       74.65     29.06 o 
  -3   6   5      248.98      358.75     40.17 o 
  -2   6   5      144.98      110.41     47.08 o 
  -1   6   5       58.33       61.44     23.67 o 
   0   6   5        6.95        8.93     22.40 o 
   1   6   5       33.19       -5.86     22.97 o 
   2   6   5      539.80      629.33    242.57 o 
   3   6   5       83.63       54.83     37.12 o 
   4   6   5      112.05      129.11     35.99 o 
   5   6   5       61.19      135.89     47.15 o 
   6   6   5        0.35       -4.45     52.91 o 
   7   6   5        8.44      -16.57     60.84 o 
  -5   7   5       13.53      -55.56     37.04 o 
  -4   7   5        9.27      -16.94     39.68 o 
  -3   7   5        0.05        9.71     31.89 o 
  -2   7   5       13.47       10.19     35.89 o 
  -1   7   5       26.48       56.69     38.66 o 
   0   7   5       23.55       11.82     38.22 o 
   1   7   5        4.99       34.55     38.57 o 
   2   7   5        1.73       20.51     39.44 o 
   3   7   5       10.33      -10.42     39.51 o 
   4   7   5       21.58       12.56     41.47 o 
   5   7   5        2.47      -49.84     36.55 o 
 -11   0   6      416.83      443.55     61.95 o 
 -10   0   6      288.34      259.59     47.64 o 
  -9   0   6        2.48      -22.29     21.53 o 
  -8   0   6      168.33      131.40     59.26 o 
  -7   0   6     1796.76     1687.67     89.53 o 
  -6   0   6      451.00      390.16     49.35 o 
  -5   0   6        3.96       16.05     14.57 o 
  -4   0   6    10763.79    10024.47    359.64 o 
  -3   0   6      869.11      862.08     66.19 o 
  -2   0   6     1908.52     1899.75    115.34 o 
  -1   0   6      246.11      395.17     36.86 o 
   0   0   6    25333.89    24691.23   1218.01 o 
   1   0   6     3224.90     3677.03    193.82 o 
   2   0   6    12501.42    11241.86    394.00 o 
   3   0   6     2242.82     1990.33     86.32 o 
   4   0   6     3444.67     3712.57    149.94 o 
   5   0   6        7.15       35.67     17.42 o 
   6   0   6      218.23      248.73     35.23 o 
   7   0   6       21.63       -0.52     20.65 o 
   8   0   6        4.98       -3.57     24.36 o 
   9   0   6      170.89      253.67     67.78 o 
  10   0   6      144.07      128.02     60.64 o 
  11   0   6        0.10        5.15     49.94 o 
 -12   1   6       21.67       19.96     41.04 o 
 -11   1   6       12.86       12.14     33.49 o 
 -10   1   6       56.19       80.52     28.23 o 
  -9   1   6       10.29       17.29     17.26 o 
  -8   1   6      520.55      507.24     36.39 o 
  -7   1   6      146.31      140.98     22.73 o 
  -6   1   6     2726.14     2728.67     86.64 o 
  -5   1   6       38.83       34.51     11.49 o 
  -4   1   6       67.64       59.53     11.71 o 
  -3   1   6    36960.34    36419.39   1038.95 o 
  -2   1   6    24889.09    25710.45    735.61 o 
  -1   1   6     9120.94     9228.45    235.18 o 
   0   1   6    15633.30    15564.23    383.84 o 
   1   1   6       55.28       24.63     10.01 o 
   2   1   6      563.22      542.15     29.11 o 
   3   1   6      311.94      296.03     24.31 o 
   4   1   6      715.99      769.91     33.69 o 
   5   1   6      541.59      546.12     30.47 o 
   6   1   6      103.08       94.07     33.98 o 
   7   1   6        1.22       -9.83     16.87 o 
   8   1   6        8.36       14.43     20.53 o 
   9   1   6        5.56       19.78     24.07 o 
  10   1   6       10.87        5.55     30.18 o 
  11   1   6        4.22      -10.70     48.36 o 
 -12   2   6        0.10      -10.06     39.60 o 
 -11   2   6        9.44       43.08     39.60 o 
 -10   2   6       10.36       10.28     32.02 o 
  -9   2   6      151.78      266.92    108.40 o 
  -8   2   6      135.56      176.26     30.77 o 
  -7   2   6      305.18      341.36     45.71 o 
  -6   2   6      123.79      113.17     20.60 o 
  -5   2   6       37.22       10.95     10.98 o 
  -4   2   6     3390.56     3273.09     98.51 o 
  -3   2   6       37.05       93.63     23.75 o 
  -2   2   6     4704.60     4356.90    140.57 o 
  -1   2   6       12.16       16.98     22.53 o 
   0   2   6      302.70      314.92     16.00 o 
   1   2   6      418.50      382.05     16.82 o 
   2   2   6     1644.32     1571.89     50.84 o 
   3   2   6       22.49       19.83     12.52 o 
   4   2   6      126.23      117.09     12.46 o 
   5   2   6      365.47      310.73     31.41 o 
   6   2   6      321.17      328.55     35.12 o 
   7   2   6      720.77      849.52     57.21 o 
   8   2   6      548.62      577.00     51.25 o 
   9   2   6        8.53      -36.99     24.66 o 
  10   2   6       26.48       41.03     37.23 o 
  11   2   6        1.35      -21.80     51.92 o 
 -11   3   6       21.59      -27.40     42.81 o 
 -10   3   6        0.71       14.49     37.07 o 
  -9   3   6        2.06       32.01     30.53 o 
  -8   3   6       79.44       13.47     29.85 o 
  -7   3   6        0.01       10.34     20.28 o 
  -6   3   6        0.72        7.97     17.25 o 
  -5   3   6       14.35        1.91     13.59 o 
  -4   3   6        0.87        1.10     11.22 o 
  -3   3   6       14.45        3.82     13.12 o 
  -2   3   6       13.27       29.02     13.20 o 
  -1   3   6      300.04      253.81     25.71 o 
   0   3   6        4.03        6.21      7.62 o 
   1   3   6      840.41      847.25     32.69 o 
   2   3   6     1007.16      948.21     33.35 o 
   3   3   6      221.51      257.12     21.61 o 
   4   3   6      164.50      155.03     29.25 o 
   5   3   6      124.17      101.98     22.92 o 
   6   3   6        3.44       16.75     26.48 o 
   7   3   6        1.42       30.73     29.08 o 
   8   3   6       24.84        2.23     29.40 o 
   9   3   6        2.18       24.18     35.80 o 
  10   3   6        3.92       19.52     37.10 o 
 -10   4   6        0.46      -22.37     35.99 o 
  -9   4   6       69.99        4.72     54.10 o 
  -8   4   6      151.34       65.96     38.01 o 
  -7   4   6        3.91       81.21     33.75 o 
  -6   4   6      204.34      166.36     32.79 o 
  -5   4   6      283.60      294.80     31.12 o 
  -4   4   6      185.17      212.69     26.60 o 
  -3   4   6       17.57       26.68     13.96 o 
  -2   4   6      239.81      301.23     47.36 o 
  -1   4   6      485.05      513.74     34.52 o 
   0   4   6       71.85       67.21     13.77 o 
   1   4   6        0.73        1.12      9.66 o 
   2   4   6      475.69      465.34     46.89 o 
   3   4   6      133.10      136.56     23.93 o 
   4   4   6       65.84       56.74     29.91 o 
   5   4   6      255.99      199.44     41.47 o 
   6   4   6       38.57        9.54     28.52 o 
   7   4   6       65.10       15.12     34.01 o 
   8   4   6       85.11       73.37     41.88 o 
   9   4   6       19.11      -19.63     37.66 o 
  -9   5   6        1.42       -6.07     38.76 o 
  -8   5   6        9.57       25.80     40.44 o 
  -7   5   6        5.48       14.86     27.67 o 
  -6   5   6       51.94       22.72     26.17 o 
  -5   5   6       17.84       54.71     25.47 o 
  -4   5   6       25.68       -5.46     20.63 o 
  -3   5   6      974.59     1096.08     49.75 o 
  -2   5   6       51.38       34.21     18.06 o 
  -1   5   6        2.70      -20.17     15.65 o 
   0   5   6        2.78       11.67     16.44 o 
   1   5   6       50.94       53.40     21.94 o 
   2   5   6      189.06      143.98     23.60 o 
   3   5   6        9.94        9.33     33.69 o 
   4   5   6      367.51      424.67     59.03 o 
   5   5   6       35.71       -6.15     25.74 o 
   6   5   6       58.52       58.41     38.82 o 
   7   5   6       12.14       17.65     49.74 o 
   8   5   6       59.00      120.84     50.84 o 
  -8   6   6       23.15       -7.13     41.03 o 
  -7   6   6       18.22       55.31     34.39 o 
  -6   6   6       10.34       13.22     28.66 o 
  -5   6   6        0.89       25.84     27.49 o 
  -4   6   6      183.55      139.49     34.28 o 
  -3   6   6       94.46       87.05     25.98 o 
  -2   6   6      124.52      113.91     27.68 o 
  -1   6   6        0.82      -16.29     19.74 o 
   0   6   6       17.65       20.38     24.18 o 
   1   6   6     1241.08     1240.58    101.55 o 
   2   6   6      356.91      409.57    143.48 o 
   3   6   6       76.07      127.65     42.89 o 
   4   6   6        3.94       -3.77     25.55 o 
   5   6   6       74.89       38.08     39.44 o 
   6   6   6        1.78      -29.54     65.99 o 
   7   6   6       16.74        5.01     43.59 o 
  -5   7   6        2.16        4.71     42.86 o 
  -4   7   6       84.61       65.97     36.13 o 
  -3   7   6       19.70       23.81     32.85 o 
  -2   7   6        6.92       51.29     40.91 o 
  -1   7   6      207.95      353.16     92.35 o 
   0   7   6      540.02      709.69     83.58 o 
   1   7   6       49.20        0.78     37.40 o 
   2   7   6       20.81       40.76     39.80 o 
   3   7   6       10.61        0.22     40.46 o 
   4   7   6       44.08       31.08     42.02 o 
 -12   1   7        9.57       19.84     45.38 o 
 -11   1   7       23.28      -14.53     32.70 o 
 -10   1   7        0.96       19.32     23.46 o 
  -9   1   7      215.65      215.66     36.91 o 
  -8   1   7       23.28       56.69     17.24 o 
  -7   1   7      697.46      698.18     39.20 o 
  -6   1   7       64.99       62.83     14.95 o 
  -5   1   7     2030.86     1839.88     61.67 o 
  -4   1   7       69.92      110.01     16.86 o 
  -3   1   7     7230.78     7142.07    217.21 o 
  -2   1   7    39364.49    39189.20   1114.78 o 
  -1   1   7     7643.53     7542.36    194.94 o 
   0   1   7      590.73      530.12     19.55 o 
   1   1   7       83.73       56.58     22.63 o 
   2   1   7      108.04       83.63     16.02 o 
   3   1   7      128.26      152.08     14.47 o 
   4   1   7      487.55      419.44     24.32 o 
   5   1   7        1.59       -2.78     10.21 o 
   6   1   7      247.64      268.83     37.87 o 
   7   1   7       26.15       14.98     17.73 o 
   8   1   7        2.64       12.87     20.82 o 
   9   1   7       63.00       60.52     47.43 o 
  10   1   7       15.06       16.35     32.79 o 
  11   1   7       25.22      -24.97     44.00 o 
 -12   2   7        1.87        2.90     39.88 o 
 -11   2   7        0.76      -43.50     33.63 o 
 -10   2   7        5.54        1.71     31.14 o 
  -9   2   7       68.18       73.90     32.17 o 
  -8   2   7       88.97       94.48     25.72 o 
  -7   2   7      177.09      162.98     50.00 o 
  -6   2   7       17.38       40.91     13.79 o 
  -5   2   7     2091.84     2176.63     70.41 o 
  -4   2   7      974.56     1013.26     43.82 o 
  -3   2   7      227.14      180.25     30.99 o 
  -2   2   7        2.49       -3.54     13.17 o 
  -1   2   7       35.24       27.84     10.67 o 
   0   2   7        0.07        5.90      6.28 o 
   1   2   7      522.38      397.91     22.93 o 
   2   2   7      133.58      124.76     13.41 o 
   3   2   7      488.78      506.52     33.56 o 
   4   2   7      408.07      286.75     55.36 o 
   5   2   7      182.94      217.39     27.13 o 
   6   2   7        0.45       12.19     15.42 o 
   7   2   7     1039.99     1061.06     63.81 o 
   8   2   7      728.81      814.35    106.93 o 
   9   2   7      159.96      176.11     45.43 o 
  10   2   7        2.60       20.63     36.55 o 
  11   2   7       17.45        5.55     53.90 o 
 -11   3   7       14.23       17.51     41.62 o 
 -10   3   7      117.70      128.40     75.90 o 
  -9   3   7       37.00       48.97     31.17 o 
  -8   3   7       35.14       41.18     34.09 o 
  -7   3   7      677.89      820.95     62.20 o 
  -6   3   7     1364.59     1470.91     73.67 o 
  -5   3   7       89.75       74.40     17.72 o 
  -4   3   7     1082.48     1136.09     50.10 o 
  -3   3   7        5.79        3.43     17.53 o 
  -2   3   7      338.56      309.66     29.27 o 
  -1   3   7       89.92       73.48     12.28 o 
   0   3   7     3897.83     4104.18    104.43 o 
   1   3   7      448.69      514.88     24.86 o 
   2   3   7     3120.75     3283.62     84.71 o 
   3   3   7      351.03      326.45     23.78 o 
   4   3   7        9.59        4.06     14.19 o 
   5   3   7        0.59        1.23     15.65 o 
   6   3   7      493.97      509.95     62.21 o 
   7   3   7      919.15      813.90    125.45 o 
   8   3   7       19.91        8.99     29.14 o 
   9   3   7        9.77       21.28     34.87 o 
  10   3   7       58.87       41.58     37.73 o 
 -10   4   7       34.92      113.84     48.74 o 
  -9   4   7       58.39       -9.34     38.45 o 
  -8   4   7       26.35        9.32     28.66 o 
  -7   4   7      314.30      260.57     49.65 o 
  -6   4   7      109.41       66.58     25.30 o 
  -5   4   7       72.81       49.11     25.45 o 
  -4   4   7      519.38      503.61     39.42 o 
  -3   4   7      789.28      743.92     49.04 o 
  -2   4   7     2366.54     2296.02    105.03 o 
  -1   4   7      267.53      260.00     26.29 o 
   0   4   7        2.47       -8.97      9.34 o 
   1   4   7       21.56       36.62     14.36 o 
   2   4   7       14.74       -0.73     12.76 o 
   3   4   7      237.44      296.92     63.98 o 
   4   4   7      213.80      210.78     50.93 o 
   5   4   7       34.51       14.20     29.53 o 
   6   4   7      176.71      135.06     42.28 o 
   7   4   7       47.91       97.86     41.36 o 
   8   4   7        0.55       21.94     34.18 o 
   9   4   7        0.84        9.23     38.97 o 
  -9   5   7       10.15      -24.69     37.68 o 
  -8   5   7        1.77       61.16     39.65 o 
  -7   5   7       43.37       40.93     29.41 o 
  -6   5   7        1.92      -30.14     22.40 o 
  -5   5   7       58.27       50.98     23.69 o 
  -4   5   7       35.90       70.43     21.23 o 
  -3   5   7        1.02        0.80     15.41 o 
  -2   5   7      741.79      767.85     54.92 o 
  -1   5   7        0.47      -12.04     16.24 o 
   0   5   7      120.12      150.96     24.75 o 
   1   5   7      187.13      213.11     75.74 o 
   2   5   7       33.75       69.98     23.79 o 
   3   5   7        7.73       34.93     22.25 o 
   4   5   7      233.30      226.84     46.26 o 
   5   5   7       24.37       72.80     37.88 o 
   6   5   7       83.42       57.98     40.50 o 
   7   5   7        0.04        7.13     38.95 o 
   8   5   7       12.62       11.49     41.76 o 
  -8   6   7       32.42       -9.87     47.17 o 
  -7   6   7        0.54      -27.48     30.42 o 
  -6   6   7       12.52      -28.06     26.44 o 
  -5   6   7       14.62        8.74     26.84 o 
  -4   6   7       11.63      -28.39     23.01 o 
  -3   6   7       20.51       34.27     21.25 o 
  -2   6   7        2.03      -17.28     19.72 o 
  -1   6   7      101.17       43.31     25.49 o 
   0   6   7      373.65      421.14     60.68 o 
   1   6   7      332.66      208.22     60.44 o 
   2   6   7     1070.18     1225.96    105.09 o 
   3   6   7        0.31       14.99     45.98 o 
   4   6   7       12.46       33.72     44.48 o 
   5   6   7        1.41       32.60     39.47 o 
   6   6   7       37.24       76.23     44.69 o 
   7   6   7        5.14       -3.19     44.03 o 
  -5   7   7        9.38        2.01     31.82 o 
  -4   7   7        4.20       -7.33     30.95 o 
  -3   7   7       13.68       40.11     41.42 o 
  -2   7   7        0.14        1.62     36.38 o 
  -1   7   7        0.31       -0.77     51.53 o 
   0   7   7        0.04      -25.17     33.91 o 
   1   7   7       20.86       -5.62     39.34 o 
   2   7   7       24.67       21.90     39.77 o 
   3   7   7        9.02       34.99     43.40 o 
   4   7   7        1.62       20.47     40.29 o 
 -11   0   8        0.33      -18.31     29.46 o 
 -10   0   8      366.00      411.73     55.47 o 
  -9   0   8      486.94      567.62     58.85 o 
  -8   0   8       50.46       27.89     21.49 o 
  -7   0   8      339.73      285.67     37.42 o 
  -6   0   8      180.18      146.47     27.60 o 
  -5   0   8     5460.57     5271.63    204.97 o 
  -4   0   8     1141.90     1167.28     89.58 o 
  -3   0   8     8298.64     8262.12    432.03 o 
  -2   0   8      429.35      391.21     46.77 o 
  -1   0   8     4081.20     4013.72    148.86 o 
   0   0   8    33902.07    32225.79   1097.45 o 
   1   0   8     1918.66     1751.50     73.28 o 
   2   0   8       22.93        5.86      9.20 o 
   3   0   8       27.60       26.06     12.82 o 
   4   0   8     3031.30     3052.73    128.46 o 
   5   0   8     3980.47     4169.64    172.36 o 
   6   0   8     1312.99     1518.81     85.41 o 
   7   0   8      157.80      116.72     62.82 o 
   8   0   8      100.74       57.87     40.03 o 
   9   0   8       22.39       21.01     42.41 o 
  10   0   8        5.16       18.63     48.36 o 
  11   0   8      157.56      225.92     78.88 o 
 -12   1   8        4.47      -13.50     35.62 o 
 -11   1   8        8.54       81.28     37.13 o 
 -10   1   8        5.66      -24.71     19.79 o 
  -9   1   8        2.63       19.34     15.47 o 
  -8   1   8      318.28      266.48     42.74 o 
  -7   1   8      251.11      258.67     26.26 o 
  -6   1   8      793.03      747.00     47.94 o 
  -5   1   8      211.80      202.36     20.36 o 
  -4   1   8       74.81       64.20     13.75 o 
  -3   1   8     1364.15     1351.81     59.18 o 
  -2   1   8      271.10      332.00     25.17 o 
  -1   1   8      803.34      705.77     32.53 o 
   0   1   8    20460.35    20652.53    450.62 o 
   1   1   8     7457.13     7043.84    178.89 o 
   2   1   8      568.80      579.23     52.63 o 
   3   1   8     3248.58     3268.85     93.13 o 
   4   1   8     2005.21     2189.42     69.36 o 
   5   1   8      153.59      138.22     17.60 o 
   6   1   8        0.96      -18.07     13.94 o 
   7   1   8      112.96      106.72     25.68 o 
   8   1   8       22.50       30.23     21.49 o 
   9   1   8       72.55       46.83     28.05 o 
  10   1   8       17.37       59.16     40.83 o 
  11   1   8        2.91       30.52     56.68 o 
 -12   2   8       15.59       52.77     46.10 o 
 -11   2   8       23.21       60.41     48.16 o 
 -10   2   8       35.21       86.48     37.88 o 
  -9   2   8       13.35       27.67     20.32 o 
  -8   2   8       98.18       96.55     25.43 o 
  -7   2   8      123.18      135.35     25.94 o 
  -6   2   8      444.39      493.14     54.01 o 
  -5   2   8     4588.61     4661.72    131.11 o 
  -4   2   8     2643.57     2534.42     93.76 o 
  -3   2   8      809.17      844.89     70.50 o 
  -2   2   8       55.30      103.14     16.43 o 
  -1   2   8     1499.41     1471.77     75.51 o 
   0   2   8     1251.28     1303.24     44.31 o 
   1   2   8        0.22       -5.78      6.92 o 
   2   2   8     1867.84     1729.72     55.23 o 
   3   2   8       59.83       49.43     14.38 o 
   4   2   8       69.87       74.14     25.87 o 
   5   2   8      535.48      526.61     40.54 o 
   6   2   8       45.95       38.62     18.91 o 
   7   2   8      291.39      297.63     59.50 o 
   8   2   8       82.78       16.04     23.29 o 
   9   2   8       11.05       64.74     39.21 o 
  10   2   8        0.26       46.37     41.41 o 
  11   2   8        0.48      -47.56     48.36 o 
 -11   3   8        6.75       -0.04     37.54 o 
 -10   3   8       14.60      -29.91     32.58 o 
  -9   3   8      132.07      167.01     46.09 o 
  -8   3   8      152.89      158.81     44.11 o 
  -7   3   8        3.64       39.04     22.65 o 
  -6   3   8       11.51        9.82     18.62 o 
  -5   3   8       48.54       43.15     16.87 o 
  -4   3   8        0.17      -18.07     12.05 o 
  -3   3   8        0.26      -15.78     11.69 o 
  -2   3   8       81.42       76.88     17.68 o 
  -1   3   8       49.18       60.60     11.86 o 
   0   3   8      103.98      107.64     12.98 o 
   1   3   8       30.44       16.23      9.10 o 
   2   3   8     1364.59     1411.06     43.21 o 
   3   3   8     1139.94     1218.45     73.64 o 
   4   3   8      183.20      245.05     30.39 o 
   5   3   8     1502.83     1425.19     70.68 o 
   6   3   8     1329.03     1310.26     95.14 o 
   7   3   8      114.24       40.45     32.17 o 
   8   3   8        2.51       15.95     34.59 o 
   9   3   8        1.95       11.62     33.91 o 
  10   3   8        5.28       16.96     37.90 o 
 -10   4   8        6.46      -37.03     31.70 o 
  -9   4   8       67.90       46.10     38.63 o 
  -8   4   8       53.98       43.93     38.25 o 
  -7   4   8        7.33      -36.04     24.02 o 
  -6   4   8       10.32        6.83     19.11 o 
  -5   4   8      170.93      206.47     39.26 o 
  -4   4   8       57.12       43.01     28.60 o 
  -3   4   8      119.96      143.44     25.61 o 
  -2   4   8      183.56      207.49     30.41 o 
  -1   4   8     2031.11     1950.87     72.26 o 
   0   4   8      194.95      197.06     19.57 o 
   1   4   8        6.88       -3.50     10.27 o 
   2   4   8      193.11      179.11     33.64 o 
   3   4   8        6.72        0.96     20.95 o 
   4   4   8        7.65       -2.21     21.86 o 
   5   4   8      167.91      223.15     46.23 o 
   6   4   8       11.93       -4.70     28.52 o 
   7   4   8        0.11      -10.56     30.81 o 
   8   4   8       48.07       63.40     41.19 o 
   9   4   8      107.85      102.56     51.69 o 
  -9   5   8       31.23       18.06     39.49 o 
  -8   5   8        6.52        3.37     37.42 o 
  -7   5   8        4.89       -2.54     25.68 o 
  -6   5   8        9.71      -16.76     22.60 o 
  -5   5   8        3.21      -29.62     19.74 o 
  -4   5   8       73.54       76.17     22.29 o 
  -3   5   8        2.22       18.43     16.37 o 
  -2   5   8     1394.03     1484.52    115.32 o 
  -1   5   8     1320.03     1347.67     63.77 o 
   0   5   8     1562.37     1618.51     69.88 o 
   1   5   8      195.39      227.80     63.60 o 
   2   5   8      184.55      181.48     31.76 o 
   3   5   8        9.94       -4.24     20.30 o 
   4   5   8        0.11       -0.48     25.88 o 
   5   5   8       68.10       55.01     35.82 o 
   6   5   8       28.72       28.23     67.38 o 
   7   5   8        1.92        2.96     33.70 o 
   8   5   8        0.77       -2.28     41.75 o 
  -8   6   8       12.09        1.74     40.72 o 
  -7   6   8        4.32        2.56     30.89 o 
  -6   6   8        4.43       59.64     30.69 o 
  -5   6   8       41.15       -5.00     27.13 o 
  -4   6   8       66.40       70.02     28.15 o 
  -3   6   8      209.50      217.85     29.22 o 
  -2   6   8        0.45       23.91     24.60 o 
  -1   6   8        0.93       -7.97     23.27 o 
   0   6   8      108.19       77.89     35.76 o 
   1   6   8        3.27       -2.42     28.46 o 
   2   6   8      140.31       35.41     50.93 o 
   3   6   8        0.06        4.66     32.05 o 
   4   6   8        0.72        8.24     28.16 o 
   5   6   8        0.00       -6.59     40.43 o 
   6   6   8       10.27       15.57     39.51 o 
   7   6   8        3.84      -21.47     44.75 o 
  -5   7   8        0.00       19.38     33.75 o 
  -4   7   8      105.38      129.77     40.03 o 
  -3   7   8      131.29      135.22     48.30 o 
  -2   7   8        1.99       49.54     55.89 o 
  -1   7   8        7.59      -10.22     33.35 o 
   0   7   8       26.89       67.11     43.66 o 
   1   7   8      140.42       94.04     45.31 o 
   2   7   8        3.56      -14.92     37.85 o 
   3   7   8       37.31       97.09     51.13 o 
   4   7   8       66.65       69.42    102.66 o 
 -12   1   9       18.42       -4.96     40.03 o 
 -11   1   9        4.72        3.83     46.77 o 
 -10   1   9       34.63       50.99     23.61 o 
  -9   1   9       59.75       83.16     23.28 o 
  -8   1   9        5.25       13.88     15.71 o 
  -7   1   9      284.78      344.55     34.73 o 
  -6   1   9      647.46      667.70     36.31 o 
  -5   1   9     1955.82     1856.08     95.71 o 
  -4   1   9       30.11        5.84     16.25 o 
  -3   1   9      239.00      156.96     19.15 o 
  -2   1   9     5326.47     5426.29    167.70 o 
  -1   1   9     4635.84     4575.38    121.26 o 
   0   1   9     2738.63     2670.41     67.23 o 
   1   1   9      430.35      420.79     19.98 o 
   2   1   9        2.32        3.45      6.19 o 
   3   1   9        8.02       21.15      8.60 o 
   4   1   9     1256.38     1247.28     47.08 o 
   5   1   9      222.76      205.21     20.70 o 
   6   1   9      230.13      239.76     30.55 o 
   7   1   9      287.38      240.64     61.30 o 
   8   1   9       20.55       37.06     24.25 o 
   9   1   9      287.29      219.89     45.92 o 
  10   1   9        7.33       25.24     53.90 o 
  11   1   9        0.64       41.22     57.87 o 
 -12   2   9        7.88      -19.09     38.95 o 
 -11   2   9       44.22      143.60     46.48 o 
 -10   2   9       26.69       14.30     29.85 o 
  -9   2   9       19.42      -10.54     19.56 o 
  -8   2   9       30.69       18.07     19.98 o 
  -7   2   9      907.62      778.53     84.75 o 
  -6   2   9      161.64      127.61     24.51 o 
  -5   2   9     2747.61     2809.09     77.51 o 
  -4   2   9     3512.20     3423.64    119.71 o 
  -3   2   9     3171.00     3196.13    110.93 o 
  -2   2   9      204.75      194.38     20.83 o 
  -1   2   9     1219.42     1199.38     41.86 o 
   0   2   9      363.52      426.57     31.01 o 
   1   2   9     3611.94     3554.02     89.89 o 
   2   2   9      435.63      448.01     31.42 o 
   3   2   9     1213.35     1105.28     53.35 o 
   4   2   9        2.25        3.93     13.35 o 
   5   2   9      828.77      866.63     90.85 o 
   6   2   9        5.36       18.92     17.11 o 
   7   2   9      631.83      751.30     79.46 o 
   8   2   9       69.00       43.59     39.33 o 
   9   2   9       65.49       42.97     38.76 o 
  10   2   9        3.11       17.31     39.66 o 
 -11   3   9       28.53       63.71     41.48 o 
 -10   3   9      242.27      253.18     56.58 o 
  -9   3   9       12.61       46.42     36.86 o 
  -8   3   9       85.96       49.47     30.52 o 
  -7   3   9        6.78        9.17     20.64 o 
  -6   3   9      238.78      218.71     26.84 o 
  -5   3   9      252.25      238.92     25.59 o 
  -4   3   9       12.34        9.28     14.98 o 
  -3   3   9     2094.92     2137.41     85.43 o 
  -2   3   9     1068.98     1171.00     57.64 o 
  -1   3   9       52.77       38.89     10.60 o 
   0   3   9      983.46      943.42     38.76 o 
   1   3   9       44.27       55.08     10.70 o 
   2   3   9       39.36       33.57     11.15 o 
   3   3   9      993.33     1025.85     43.47 o 
   4   3   9     3571.48     3410.68    124.78 o 
   5   3   9     2398.16     2212.78     94.47 o 
   6   3   9     1430.67     1412.75    100.00 o 
   7   3   9       14.22       15.41     38.65 o 
   8   3   9        0.42       59.34     33.46 o 
   9   3   9       31.02       17.37     35.58 o 
  10   3   9       13.31        5.66     39.07 o 
 -10   4   9       22.73       23.06     39.32 o 
  -9   4   9      101.66      137.27     45.46 o 
  -8   4   9       26.33       39.06     30.45 o 
  -7   4   9       66.64       87.97     34.63 o 
  -6   4   9      643.99      667.81     45.86 o 
  -5   4   9       72.12       63.80     23.11 o 
  -4   4   9      408.72      406.15     34.12 o 
  -3   4   9       90.07       85.15     27.92 o 
  -2   4   9        5.20       -2.95     14.39 o 
  -1   4   9      599.49      584.09     36.70 o 
   0   4   9     1617.95     1657.05     55.05 o 
   1   4   9      990.95      980.00     39.93 o 
   2   4   9        0.39       -4.24     12.02 o 
   3   4   9      270.92      237.08     40.50 o 
   4   4   9      187.43      122.00     65.40 o 
   5   4   9       24.02        9.66     27.20 o 
   6   4   9       44.60       92.19     36.96 o 
   7   4   9      693.27      833.41    165.48 o 
   8   4   9      399.41      351.98    157.55 o 
   9   4   9      190.85      220.38     61.67 o 
  -9   5   9        0.05        0.36     38.19 o 
  -8   5   9       69.98       58.62     87.60 o 
  -7   5   9      129.60      173.52     37.89 o 
  -6   5   9      103.54      116.11     41.49 o 
  -5   5   9       25.48       -5.58     21.20 o 
  -4   5   9        0.36      -13.26     17.23 o 
  -3   5   9       53.34       53.30     19.44 o 
  -2   5   9     2078.55     2140.11    164.93 o 
  -1   5   9     2229.77     2441.74     91.30 o 
   0   5   9      346.34      269.08     62.12 o 
   1   5   9       18.94       33.37     38.45 o 
   2   5   9      199.87      151.35     31.68 o 
   3   5   9       83.50       83.73     34.31 o 
   4   5   9       80.25      129.52     39.61 o 
   5   5   9       37.85       46.18     34.82 o 
   6   5   9       65.73       36.25     37.21 o 
   7   5   9       57.96       -9.37     37.20 o 
   8   5   9       30.71       44.17     47.73 o 
  -8   6   9        7.66       31.11     43.99 o 
  -7   6   9       10.98       10.99     30.81 o 
  -6   6   9        6.74       37.23     35.03 o 
  -5   6   9        1.69        4.58     28.26 o 
  -4   6   9      194.50      243.71     41.07 o 
  -3   6   9      140.27      148.94     23.92 o 
  -2   6   9      121.05      129.38     28.13 o 
  -1   6   9       79.82       82.95     37.41 o 
   0   6   9        0.85      -14.85     27.64 o 
   1   6   9       70.99       15.99     49.15 o 
   2   6   9        2.85        1.11     30.98 o 
   3   6   9       95.99       71.38     39.52 o 
   4   6   9        0.47      -17.66     25.31 o 
   5   6   9       23.95       20.65     30.68 o 
   6   6   9        0.95      -21.25     39.65 o 
  -5   7   9       11.36        8.00     33.17 o 
  -4   7   9        6.33      -35.57     29.84 o 
  -3   7   9        0.48       57.87     49.94 o 
  -2   7   9        3.97       28.14     52.72 o 
  -1   7   9       23.57       57.77     46.57 o 
   0   7   9       58.10       11.17     39.08 o 
   1   7   9        2.23       21.19     37.91 o 
   2   7   9        2.30       18.10     39.44 o 
   3   7   9        0.87       19.83     40.97 o 
   4   7   9        4.77      -21.15     40.41 o 
 -12   0  10       37.88      132.38     63.02 o 
 -11   0  10        1.34       26.34     30.87 o 
 -10   0  10       17.66       29.40     28.55 o 
  -9   0  10      287.89      273.76     50.54 o 
  -8   0  10      780.99      806.18    141.10 o 
  -7   0  10      170.61      150.46     30.13 o 
  -6   0  10     3488.45     3711.75    157.86 o 
  -5   0  10      790.68      684.51     72.93 o 
  -4   0  10     2249.25     2191.08    142.69 o 
  -3   0  10      378.63      351.57     47.17 o 
  -2   0  10      938.88      867.23     69.76 o 
  -1   0  10    29695.19    29802.90    833.54 o 
   0   0  10     1900.99     2046.13     85.34 o 
   1   0  10      834.20      781.06     42.42 o 
   2   0  10      895.52      829.81     46.11 o 
   3   0  10     2431.78     2250.41    175.98 o 
   4   0  10     4227.62     4349.34    174.46 o 
   5   0  10     2681.10     3094.83    251.29 o 
   6   0  10        0.00       -6.78     16.99 o 
   7   0  10       93.84       83.63     38.84 o 
   8   0  10      255.13      331.75     74.91 o 
   9   0  10      221.94      272.30     71.74 o 
  10   0  10       12.76        1.98     47.56 o 
  11   0  10      152.23      183.91     74.91 o 
 -12   1  10        1.52        5.22     36.23 o 
 -11   1  10        2.64      -13.83     24.69 o 
 -10   1  10        9.57        9.86     22.55 o 
  -9   1  10      490.08      486.02     73.00 o 
  -8   1  10      246.04      221.12     26.62 o 
  -7   1  10        3.06        3.75     12.66 o 
  -6   1  10     3403.71     3598.56    108.58 o 
  -5   1  10       78.96       61.68     16.85 o 
  -4   1  10     2537.87     2622.16    117.71 o 
  -3   1  10     1425.59     1482.10     59.33 o 
  -2   1  10      643.52      649.96     27.45 o 
  -1   1  10      547.71      514.20     22.92 o 
   0   1  10     5854.19     6055.41    157.56 o 
   1   1  10       45.53       71.97     11.16 o 
   2   1  10      477.62      451.67     22.05 o 
   3   1  10       15.77        6.85      9.24 o 
   4   1  10     2450.88     2509.37     78.81 o 
   5   1  10      288.54      239.68     22.77 o 
   6   1  10       48.64       40.00     18.90 o 
   7   1  10      136.43      180.69     31.78 o 
   8   1  10        6.39        8.73     21.65 o 
   9   1  10        5.05       40.68     33.11 o 
  10   1  10       90.98      166.49     89.58 o 
  11   1  10        0.43       14.30     42.02 o 
 -12   2  10       15.78       43.72     54.70 o 
 -11   2  10       29.65      -23.38     33.63 o 
 -10   2  10       15.39       34.57     42.41 o 
  -9   2  10      407.40      413.18     55.53 o 
  -8   2  10     1125.83     1338.45     74.51 o 
  -7   2  10       36.70       28.60     19.69 o 
  -6   2  10      423.50      398.62     48.08 o 
  -5   2  10      168.07      144.02     22.14 o 
  -4   2  10       61.23       84.61     18.25 o 
  -3   2  10        6.03       -4.31     11.08 o 
  -2   2  10      687.78      685.44     43.66 o 
  -1   2  10     1039.66     1082.05     39.80 o 
   0   2  10     2490.11     2580.30     68.60 o 
   1   2  10       27.50       44.67      8.50 o 
   2   2  10      324.23      344.76     28.70 o 
   3   2  10      235.16      271.92     27.71 o 
   4   2  10        5.46        0.39     12.79 o 
   5   2  10      478.25      536.33     42.27 o 
   6   2  10      821.61      897.97     99.26 o 
   7   2  10       83.48       31.33     28.30 o 
   8   2  10       24.32       42.33     25.15 o 
   9   2  10        7.23       12.84     32.94 o 
  10   2  10        0.01       61.83     52.72 o 
 -11   3  10        0.02       -5.43     45.58 o 
 -10   3  10        7.63      -14.62     32.26 o 
  -9   3  10       44.11       95.52     38.76 o 
  -8   3  10        7.63       -0.88     22.12 o 
  -7   3  10      527.93      611.56     52.01 o 
  -6   3  10      123.39      125.44     31.87 o 
  -5   3  10        1.36       -3.63     12.89 o 
  -4   3  10      600.00      550.23     40.41 o 
  -3   3  10      376.20      345.94     42.86 o 
  -2   3  10       13.36       12.05     19.49 o 
  -1   3  10       72.17       50.11     12.00 o 
   0   3  10      683.88      717.07     43.51 o 
   1   3  10       29.08       17.42      8.39 o 
   2   3  10     2225.02     2192.39     70.51 o 
   3   3  10     1894.89     1958.28     81.45 o 
   4   3  10       38.07       46.06     23.34 o 
   5   3  10      832.53      853.01     68.56 o 
   6   3  10      773.47      851.18     57.98 o 
   7   3  10      216.22      241.91     58.26 o 
   8   3  10        2.04       35.78     33.04 o 
   9   3  10        0.75       41.02     38.94 o 
  10   3  10        0.09      -31.00     40.53 o 
 -10   4  10        8.30       22.44     37.81 o 
  -9   4  10       19.10       35.47     34.47 o 
  -8   4  10      320.41      379.90     64.02 o 
  -7   4  10        2.32      -11.08     26.34 o 
  -6   4  10       93.99       82.69     24.12 o 
  -5   4  10      289.16      299.50     36.21 o 
  -4   4  10       22.58        6.37     16.17 o 
  -3   4  10       51.25       46.62     19.72 o 
  -2   4  10      438.46      441.63     76.31 o 
  -1   4  10       95.20       80.42     25.36 o 
   0   4  10      182.97      159.68     18.22 o 
   1   4  10       51.47       62.47     16.70 o 
   2   4  10       33.86       48.34     19.65 o 
   3   4  10        2.32       11.35     22.98 o 
   4   4  10       19.94       45.99     28.18 o 
   5   4  10        4.77       -1.54     25.22 o 
   6   4  10      214.33      286.40     93.94 o 
   7   4  10       17.22        7.37     34.13 o 
   8   4  10      184.81      198.75     53.62 o 
   9   4  10      168.21      124.20     51.52 o 
  -9   5  10        0.77        4.01     46.57 o 
  -8   5  10       15.13        4.05     36.07 o 
  -7   5  10      112.72       44.72     30.46 o 
  -6   5  10        6.23       22.73     25.60 o 
  -5   5  10       89.27       71.49     32.72 o 
  -4   5  10      191.42      180.74     35.13 o 
  -3   5  10      101.58      119.33     54.37 o 
  -2   5  10      292.94      301.02     39.16 o 
  -1   5  10      124.29      102.42     23.48 o 
   0   5  10      195.66      156.95     37.28 o 
   1   5  10        2.32        2.72     22.09 o 
   2   5  10      102.54       79.42     26.31 o 
   3   5  10      132.03      148.98     52.21 o 
   4   5  10       72.90       56.47     32.62 o 
   5   5  10       17.43       59.89     37.41 o 
   6   5  10       12.21       -2.64     36.51 o 
   7   5  10        0.17      -22.68     38.52 o 
   8   5  10       13.94       -6.96     43.05 o 
  -8   6  10        1.48        7.29     42.01 o 
  -7   6  10        0.81        0.49     32.81 o 
  -6   6  10       72.46       64.17     43.53 o 
  -5   6  10      110.68       70.41     32.31 o 
  -4   6  10       10.94        2.43     25.33 o 
  -3   6  10        5.23       29.71     18.60 o 
  -2   6  10       80.91       30.27     22.58 o 
  -1   6  10       40.57       32.75     32.58 o 
   0   6  10       75.90       44.21     34.17 o 
   1   6  10       80.80       16.06     82.64 o 
   2   6  10        2.24      -19.90     29.26 o 
   3   6  10       18.72       32.01     67.38 o 
   4   6  10       83.21       59.06     42.01 o 
   5   6  10       49.66       16.32     30.37 o 
   6   6  10        1.73       44.07     40.12 o 
  -5   7  10       16.86       21.15     33.74 o 
  -4   7  10        0.02      -37.65     35.67 o 
  -3   7  10       48.91       57.47     50.73 o 
  -2   7  10      229.52      290.14     88.39 o 
  -1   7  10       83.02       77.17     43.65 o 
   0   7  10        0.01       23.67     49.35 o 
   1   7  10       19.74      -44.78     40.83 o 
   2   7  10        5.75        4.36     36.72 o 
   3   7  10        0.33       -1.19     40.64 o 
   4   7  10       77.36       19.32     39.87 o 
 -12   1  11       16.37       32.13     39.92 o 
 -11   1  11       12.26        4.39     25.82 o 
 -10   1  11       11.75       19.95     23.29 o 
  -9   1  11        3.16        0.80     20.93 o 
  -8   1  11      480.86      411.43     34.23 o 
  -7   1  11      516.21      606.57     58.97 o 
  -6   1  11     5730.85     5873.35    164.29 o 
  -5   1  11      114.60       87.43     18.26 o 
  -4   1  11     2203.88     2105.43    130.60 o 
  -3   1  11     2252.69     2178.28     80.09 o 
  -2   1  11     4281.27     4535.85    141.54 o 
  -1   1  11     2353.86     2411.89     63.43 o 
   0   1  11      703.05      695.89     26.12 o 
   1   1  11      223.39      273.01     16.01 o 
   2   1  11      637.99      610.38     27.09 o 
   3   1  11      386.66      343.59     21.45 o 
   4   1  11        0.22        2.72      9.81 o 
   5   1  11       51.28       28.48     17.12 o 
   6   1  11       73.34       51.44     20.04 o 
   7   1  11       11.75       13.30     20.17 o 
   8   1  11      206.34      212.11     35.70 o 
   9   1  11        3.95       12.45     49.94 o 
  10   1  11      278.65      409.15    107.41 o 
 -12   2  11        2.27       10.82     40.76 o 
 -11   2  11        7.32       19.97     37.91 o 
 -10   2  11        8.68       -4.78     31.54 o 
  -9   2  11      104.32       62.58     25.04 o 
  -8   2  11      310.82      350.74     41.48 o 
  -7   2  11      395.82      294.88     45.78 o 
  -6   2  11      682.38      695.19     48.49 o 
  -5   2  11     3817.94     3868.19    129.25 o 
  -4   2  11      712.89      840.88     47.44 o 
  -3   2  11     1732.42     1698.16     85.99 o 
  -2   2  11      838.04      905.82     35.64 o 
  -1   2  11     1593.70     1750.40     57.00 o 
   0   2  11    12220.91    12207.20    275.93 o 
   1   2  11     2564.52     2638.51     70.91 o 
   2   2  11       89.84       58.62     19.63 o 
   3   2  11     1015.42     1028.71    101.12 o 
   4   2  11        0.30       -9.23     13.28 o 
   5   2  11       29.62       -0.34     16.11 o 
   6   2  11       33.96       54.34     21.34 o 
   7   2  11      196.83      207.21     72.98 o 
   8   2  11      178.20      265.80     46.93 o 
   9   2  11       11.71       40.38     37.27 o 
  10   2  11        0.01      107.41     62.62 o 
 -11   3  11       13.59       46.07     41.80 o 
 -10   3  11        2.61      -25.51     31.60 o 
  -9   3  11      582.25      766.33     83.20 o 
  -8   3  11       11.53       16.41     23.10 o 
  -7   3  11      977.63      912.05     60.95 o 
  -6   3  11       54.28       32.37     18.42 o 
  -5   3  11        3.66       11.29     16.26 o 
  -4   3  11       43.64       73.57     21.07 o 
  -3   3  11     2491.09     2591.52     99.85 o 
  -2   3  11     3201.95     2961.61    110.07 o 
  -1   3  11     1911.82     2023.43     67.07 o 
   0   3  11     1014.72     1040.33     45.19 o 
   1   3  11       54.18       50.26     10.09 o 
   2   3  11       23.88       44.48     11.96 o 
   3   3  11      107.76       89.34     21.27 o 
   4   3  11       61.44       69.50     21.30 o 
   5   3  11       66.96       78.40     23.43 o 
   6   3  11     1065.60     1029.68     64.87 o 
   7   3  11       93.39      152.59     42.57 o 
   8   3  11       36.55        9.64     44.59 o 
   9   3  11        3.86        8.89     46.97 o 
  10   3  11        0.12      -23.98     73.13 o 
 -10   4  11       14.73      -15.05     37.35 o 
  -9   4  11        9.55       43.11     35.24 o 
  -8   4  11       16.30        3.05     30.47 o 
  -7   4  11        6.44       33.98     25.97 o 
  -6   4  11       22.32       21.27     19.52 o 
  -5   4  11      938.02      906.26     51.00 o 
  -4   4  11        4.10       32.28     18.02 o 
  -3   4  11      396.82      390.43     49.24 o 
  -2   4  11     1286.24     1340.08     70.07 o 
  -1   4  11      384.77      363.40     30.14 o 
   0   4  11       31.71       16.08     11.08 o 
   1   4  11      208.45      181.16     28.47 o 
   2   4  11      490.85      548.71     45.70 o 
   3   4  11      106.51       85.56     24.13 o 
   4   4  11       30.87       31.06     27.40 o 
   5   4  11       46.40       60.05     32.67 o 
   6   4  11       56.31       96.01     39.50 o 
   7   4  11       88.78       41.98     47.36 o 
   8   4  11       17.85      -18.94     35.97 o 
   9   4  11       35.11       41.62     48.60 o 
  -9   5  11        8.14      -37.51     34.48 o 
  -8   5  11       26.21       74.83     41.41 o 
  -7   5  11        3.77       27.91     28.64 o 
  -6   5  11      190.52      207.83     48.36 o 
  -5   5  11        0.80       -5.37     19.18 o 
  -4   5  11      287.74      352.27     47.40 o 
  -3   5  11     1804.02     1763.09     88.04 o 
  -2   5  11     1352.93     1339.30     75.79 o 
  -1   5  11      370.88      380.33     35.24 o 
   0   5  11       53.91      115.95     38.45 o 
   1   5  11        1.41       12.84     25.07 o 
   2   5  11        3.92       -3.73     25.08 o 
   3   5  11       67.54       72.47     25.03 o 
   4   5  11      113.22      149.41     41.85 o 
   5   5  11       22.37       51.92     35.60 o 
   6   5  11        0.01       36.57     37.87 o 
   7   5  11        5.17       -5.58     39.99 o 
   8   5  11        0.56       12.26     40.12 o 
  -8   6  11        1.36        1.83     41.90 o 
  -7   6  11       14.12       -5.88     31.37 o 
  -6   6  11        2.63        6.27     30.41 o 
  -5   6  11       41.75       71.82     32.16 o 
  -4   6  11       53.77       40.32     27.21 o 
  -3   6  11        2.77       18.50     19.82 o 
  -2   6  11      133.14      169.57    105.23 o 
  -1   6  11       50.64       43.48     45.78 o 
   0   6  11       60.04      143.27     44.07 o 
   1   6  11        7.25       47.70     33.58 o 
   2   6  11       51.66      110.80     44.28 o 
   3   6  11        3.09        1.88     35.44 o 
   4   6  11       49.73       84.46     42.19 o 
   5   6  11        0.42        7.87     28.94 o 
   6   6  11      165.43      206.79     59.80 o 
  -5   7  11        0.72      -13.85     33.92 o 
  -4   7  11        5.48      -60.25     50.34 o 
  -3   7  11        0.12      -21.80     44.39 o 
  -2   7  11        8.82       -2.78     38.60 o 
  -1   7  11       30.95       25.77     61.44 o 
   0   7  11       36.24       34.68     39.61 o 
   1   7  11       28.21      -17.42     35.77 o 
   2   7  11       16.49      -16.71     38.95 o 
   3   7  11        5.17       17.23     43.85 o 
 -12   0  12       23.26       -1.19     51.53 o 
 -11   0  12       62.22        3.34     40.03 o 
 -10   0  12       49.13       42.20     28.96 o 
  -9   0  12      398.22      422.56     51.86 o 
  -8   0  12     2277.13     2173.09    113.46 o 
  -7   0  12      537.91      608.06     53.61 o 
  -6   0  12      569.92      605.32     49.86 o 
  -5   0  12      263.89      286.17     51.53 o 
  -4   0  12      509.43      470.88     59.45 o 
  -3   0  12      123.73      141.90     34.88 o 
  -2   0  12     8769.46     8514.20    445.51 o 
  -1   0  12      298.84      473.24     36.35 o 
   0   0  12    22806.58    22307.06    770.21 o 
   1   0  12     3186.98     3080.64    124.15 o 
   2   0  12       24.55        4.14     11.61 o 
   3   0  12      340.77      342.91     32.28 o 
   4   0  12       63.44       76.93     20.69 o 
   5   0  12      334.44      334.55     38.93 o 
   6   0  12      726.12      782.56     86.41 o 
   7   0  12       35.94       12.68     32.11 o 
   8   0  12      137.01      245.35     66.98 o 
   9   0  12       15.66       -0.79     41.62 o 
  10   0  12        0.50      -34.88     49.54 o 
 -12   1  12        0.08       20.56     39.65 o 
 -11   1  12        6.88       39.65     28.96 o 
 -10   1  12       11.55       42.01     26.09 o 
  -9   1  12      122.04      169.39     58.05 o 
  -8   1  12      201.15      197.98     26.94 o 
  -7   1  12      267.31      251.02     33.58 o 
  -6   1  12       34.11       19.78     14.06 o 
  -5   1  12      340.17      310.42     44.19 o 
  -4   1  12      540.46      519.18     45.12 o 
  -3   1  12     1977.62     1861.00     71.26 o 
  -2   1  12       22.84       16.06     13.73 o 
  -1   1  12        7.21        7.63      7.20 o 
   0   1  12     1560.67     1763.42     50.18 o 
   1   1  12      593.55      549.27     32.61 o 
   2   1  12     3829.44     3846.22    107.45 o 
   3   1  12      803.77      857.47     36.14 o 
   4   1  12      767.59      819.28     37.34 o 
   5   1  12       19.70       25.99     17.20 o 
   6   1  12        3.82       19.45     18.30 o 
   7   1  12       10.90       -7.36     19.00 o 
   8   1  12        0.08       -4.51     26.68 o 
   9   1  12       64.68       66.98     42.21 o 
  10   1  12      117.14      136.61     49.25 o 
 -12   2  12        1.69      -11.56     39.37 o 
 -11   2  12       10.00      -34.45     33.69 o 
 -10   2  12        0.00       27.75     24.59 o 
  -9   2  12       79.47       71.86     27.31 o 
  -8   2  12        6.58       33.71     20.87 o 
  -7   2  12      274.46      343.98     39.14 o 
  -6   2  12        0.32        5.91     15.79 o 
  -5   2  12     3839.11     3828.56    111.99 o 
  -4   2  12     8936.46     8478.92    265.05 o 
  -3   2  12     2105.67     2156.78     83.52 o 
  -2   2  12     1506.41     1468.46     51.20 o 
  -1   2  12      174.11      149.90     19.39 o 
   0   2  12      794.14      880.01     43.85 o 
   1   2  12     5989.59     5985.28    143.90 o 
   2   2  12      426.31      423.85     32.80 o 
   3   2  12      139.88      138.15     37.97 o 
   4   2  12      321.54      345.40     56.19 o 
   5   2  12       89.82       22.51     22.96 o 
   6   2  12        0.04       -2.57     17.62 o 
   7   2  12       49.99       51.23     25.06 o 
   8   2  12      130.79      209.56     45.80 o 
   9   2  12       59.34      105.05     41.43 o 
  10   2  12       71.02       -6.74     51.92 o 
 -11   3  12       21.11        6.70     51.53 o 
 -10   3  12        0.46      -45.19     30.13 o 
  -9   3  12       79.78       63.64     34.16 o 
  -8   3  12      143.22      233.24     36.44 o 
  -7   3  12        4.60       15.40     23.90 o 
  -6   3  12      123.84      141.27     24.42 o 
  -5   3  12        1.56       -6.77     17.84 o 
  -4   3  12       64.27       52.71     17.71 o 
  -3   3  12      171.55      162.87     24.14 o 
  -2   3  12      122.26      139.58     19.45 o 
  -1   3  12      221.99      215.31     19.93 o 
   0   3  12       16.95        2.17      9.73 o 
   1   3  12       14.67       12.79      7.77 o 
   2   3  12      187.75      195.29     31.73 o 
   3   3  12       98.73       96.93     45.45 o 
   4   3  12       69.51       92.30     22.96 o 
   5   3  12       80.20       82.67     35.83 o 
   6   3  12        0.36       -3.47     20.93 o 
   7   3  12        0.22       13.04     31.17 o 
   8   3  12       46.53       23.04     39.04 o 
   9   3  12        2.61       32.53     41.41 o 
 -10   4  12        0.56      -11.93     41.90 o 
  -9   4  12       19.51      -21.74     58.86 o 
  -8   4  12       42.09      101.62     56.68 o 
  -7   4  12        1.96       15.71     21.02 o 
  -6   4  12        0.03       -0.16     20.13 o 
  -5   4  12        3.14       -0.04     19.52 o 
  -4   4  12      306.74      307.66     68.41 o 
  -3   4  12        7.17        5.25     16.38 o 
  -2   4  12      217.31      210.70     29.53 o 
  -1   4  12        0.31       -7.23     12.91 o 
   0   4  12       84.28       79.62     21.53 o 
   1   4  12      244.55      207.97     42.11 o 
   2   4  12        0.03        3.04     18.38 o 
   3   4  12      170.98      206.01     30.98 o 
   4   4  12        2.48       11.70     30.72 o 
   5   4  12       60.34       42.59     60.44 o 
   6   4  12       24.17        2.71     29.31 o 
   7   4  12       51.45       17.06     34.87 o 
   8   4  12        1.43      -44.85     36.19 o 
   9   4  12       21.88       -4.18     44.00 o 
  -9   5  12        5.45       24.01     42.59 o 
  -8   5  12        0.26      -24.70     34.52 o 
  -7   5  12       11.95        9.18     27.70 o 
  -6   5  12       38.08       98.19     33.20 o 
  -5   5  12        2.24      -13.86     19.45 o 
  -4   5  12       78.71       60.20     29.42 o 
  -3   5  12      786.36      790.07     58.40 o 
  -2   5  12       92.42       44.91     24.06 o 
  -1   5  12      387.05      357.54     90.37 o 
   0   5  12      684.96      722.33     72.73 o 
   1   5  12        2.21      -22.85     22.84 o 
   2   5  12       89.05       49.38     23.77 o 
   3   5  12        4.62        6.03     22.08 o 
   4   5  12       86.08      103.30     30.84 o 
   5   5  12        4.45       26.15     34.24 o 
   6   5  12       29.91       52.03     38.55 o 
   7   5  12       13.91       48.52     42.06 o 
   8   5  12       31.38       47.70     49.72 o 
  -8   6  12        3.66      -14.91     34.00 o 
  -7   6  12       19.01       10.71     31.94 o 
  -6   6  12        5.42       13.57     29.29 o 
  -5   6  12        8.50       38.03     29.01 o 
  -4   6  12       39.56       78.96     27.15 o 
  -3   6  12       22.12       50.69     24.02 o 
  -2   6  12       48.98       28.17     33.95 o 
  -1   6  12       47.78       56.36     49.94 o 
   0   6  12      240.50      216.49     69.96 o 
   1   6  12        2.66       -0.05     31.23 o 
   2   6  12        0.07        3.47     34.20 o 
   3   6  12        3.53      -12.32     32.22 o 
   4   6  12       38.77       71.15     42.24 o 
   5   6  12      147.48      242.42     45.62 o 
   6   6  12       97.10       27.66     46.00 o 
  -5   7  12      177.78      190.42     46.12 o 
  -4   7  12      122.99       81.65     63.81 o 
  -3   7  12        0.01       -1.98     50.73 o 
  -2   7  12        2.90      -20.12     37.13 o 
  -1   7  12       43.63       56.00     42.84 o 
   0   7  12      236.85      233.90     58.82 o 
   1   7  12       24.62       31.85     42.87 o 
   2   7  12       77.02       48.33     45.19 o 
   3   7  12       19.02       36.32     47.00 o 
 -12   1  13        0.13      -31.09     37.65 o 
 -11   1  13       14.02        8.95     27.43 o 
 -10   1  13       26.29       10.91     22.94 o 
  -9   1  13      367.37      342.23     41.89 o 
  -8   1  13       83.78      110.72     21.12 o 
  -7   1  13       37.68       40.13     15.46 o 
  -6   1  13      141.36      209.35     27.17 o 
  -5   1  13      139.82      160.37     30.12 o 
  -4   1  13      437.72      379.51     40.82 o 
  -3   1  13     3154.37     3268.61    112.46 o 
  -2   1  13     4053.10     3937.32    109.90 o 
  -1   1  13      200.85      208.03     16.52 o 
   0   1  13      169.09      173.15     14.54 o 
   1   1  13     5462.56     5557.99    133.42 o 
   2   1  13     4402.00     4708.67    129.40 o 
   3   1  13       62.49       32.74     10.73 o 
   4   1  13       33.89       35.03     14.98 o 
   5   1  13       35.80       32.60     17.14 o 
   6   1  13        5.74       11.56     18.87 o 
   7   1  13       63.15       84.23     31.25 o 
   8   1  13      143.26      152.05     40.50 o 
   9   1  13       75.08       42.70     35.83 o 
  10   1  13       69.41       76.30     43.72 o 
 -12   2  13        1.14        0.61     43.19 o 
 -11   2  13        8.48      -28.49     33.07 o 
 -10   2  13        0.02       24.27     24.17 o 
  -9   2  13      241.00      339.98     73.69 o 
  -8   2  13       27.16       24.57     22.26 o 
  -7   2  13       16.96       -0.29     17.19 o 
  -6   2  13       18.02       14.28     22.14 o 
  -5   2  13     1034.23     1085.19     46.90 o 
  -4   2  13      657.01      786.02     48.50 o 
  -3   2  13       68.85      103.85     18.61 o 
  -2   2  13      300.89      321.94     21.83 o 
  -1   2  13     1404.05     1460.27     51.15 o 
   0   2  13      555.44      631.95     28.07 o 
   1   2  13      443.79      461.16     25.07 o 
   2   2  13      716.36      702.27     42.72 o 
   3   2  13      608.97      592.86     41.24 o 
   4   2  13     2027.78     1983.67    101.90 o 
   5   2  13      111.37      106.64     25.10 o 
   6   2  13      610.24      553.07     48.91 o 
   7   2  13        4.04       30.88     23.39 o 
   8   2  13        9.20       -0.68     24.10 o 
   9   2  13       21.16       -7.53     44.00 o 
  10   2  13       16.65       23.78     56.68 o 
 -11   3  13      226.42      215.18    106.03 o 
 -10   3  13       55.95       58.41     38.53 o 
  -9   3  13       71.48       43.83     34.03 o 
  -8   3  13      338.92      343.07     52.64 o 
  -7   3  13     1307.87     1228.36     72.44 o 
  -6   3  13      581.77      520.78     47.08 o 
  -5   3  13      224.95      277.08     33.82 o 
  -4   3  13      431.06      380.08     36.45 o 
  -3   3  13       37.52       28.00     16.06 o 
  -2   3  13       27.81        7.66      9.73 o 
  -1   3  13      506.33      437.75     27.99 o 
   0   3  13     1648.42     1572.26     51.89 o 
   1   3  13       69.47       71.01     12.73 o 
   2   3  13      608.63      537.66     35.99 o 
   3   3  13     1031.32     1021.45     58.03 o 
   4   3  13       44.97       32.88     18.51 o 
   5   3  13     1807.86     1706.78     95.96 o 
   6   3  13      103.76       37.33     26.64 o 
   7   3  13       99.13       72.55     35.67 o 
   8   3  13        2.92       -5.37     31.04 o 
   9   3  13       36.87       -0.94     48.95 o 
 -10   4  13       26.94      -37.79     34.47 o 
  -9   4  13        4.84      -27.56     30.41 o 
  -8   4  13       14.35       11.32     30.68 o 
  -7   4  13        3.36      -14.90     20.97 o 
  -6   4  13      134.68       83.82     23.96 o 
  -5   4  13        0.03       24.71     20.61 o 
  -4   4  13      366.92      338.42     37.64 o 
  -3   4  13      378.09      362.86     49.93 o 
  -2   4  13      317.95      325.32     35.86 o 
  -1   4  13     2496.43     2596.90     89.46 o 
   0   4  13     1082.93     1189.29     51.90 o 
   1   4  13      142.19      130.40     25.39 o 
   2   4  13        0.38      -11.52     17.01 o 
   3   4  13        0.00      -16.04     15.09 o 
   4   4  13        3.80        7.21     25.63 o 
   5   4  13      179.84      258.83     48.24 o 
   6   4  13      372.90      263.26     53.59 o 
   7   4  13        0.81        8.31     35.54 o 
   8   4  13       63.29       80.30     47.08 o 
   9   4  13       64.63       28.67     49.42 o 
  -9   5  13       47.48       21.63     44.28 o 
  -8   5  13       17.75       39.11     47.36 o 
  -7   5  13       41.30       26.69     39.92 o 
  -6   5  13        0.90        8.67     24.82 o 
  -5   5  13      110.09      136.97     28.84 o 
  -4   5  13      262.42      222.58     35.56 o 
  -3   5  13      258.89      246.23     45.80 o 
  -2   5  13      114.18      113.70     28.90 o 
  -1   5  13      864.83      811.11     76.57 o 
   0   5  13      903.03      753.35     74.79 o 
   1   5  13       92.61       61.90     74.52 o 
   2   5  13       15.93       -6.12     20.91 o 
   3   5  13      161.14      101.01     30.78 o 
   4   5  13        8.77       16.38     24.50 o 
   5   5  13       80.70       33.41     36.46 o 
   6   5  13       63.88       73.94     52.52 o 
   7   5  13        0.77      -51.82     38.66 o 
  -8   6  13       20.80      -44.85     42.49 o 
  -7   6  13        0.09      -31.99     30.00 o 
  -6   6  13       28.81       90.13     45.65 o 
  -5   6  13      196.25      181.77     62.63 o 
  -4   6  13        2.73       35.03     25.42 o 
  -3   6  13      246.85      321.09     44.93 o 
  -2   6  13      272.39      352.44     59.93 o 
  -1   6  13       79.04       28.38     33.14 o 
   0   6  13        0.28       13.27     30.25 o 
   1   6  13        2.59      -35.73     23.82 o 
   2   6  13       39.36        2.21     29.78 o 
   3   6  13       50.47      -20.61     35.67 o 
   4   6  13      185.92      221.34     58.02 o 
   5   6  13       40.01       62.09     34.55 o 
   6   6  13       13.76        0.02     33.48 o 
  -5   7  13        0.35       -2.42     35.21 o 
  -4   7  13       21.97      177.17     70.16 o 
  -3   7  13        5.08       16.65     53.51 o 
  -2   7  13        0.92       30.27     40.76 o 
  -1   7  13        5.61       25.18     41.59 o 
   0   7  13        0.76        1.71     38.65 o 
   1   7  13        7.61      -18.13     37.70 o 
   2   7  13        1.90      -16.77     38.81 o 
   3   7  13        6.60       59.16     73.92 o 
 -12   0  14        0.02       -9.51     49.54 o 
 -11   0  14       64.97       87.63     36.36 o 
 -10   0  14        1.71       24.22     33.69 o 
  -9   0  14       27.18       -9.90     22.34 o 
  -8   0  14      118.36      130.09     32.76 o 
  -7   0  14     1948.18     2073.41    107.00 o 
  -6   0  14      559.39      618.72     77.69 o 
  -5   0  14       67.48       91.16     36.86 o 
  -4   0  14      156.93      102.26     37.26 o 
  -3   0  14     1354.03     1451.47    107.02 o 
  -2   0  14     4577.90     4428.78    139.46 o 
  -1   0  14      109.95      177.72     17.42 o 
   0   0  14       15.20       20.96     16.92 o 
   1   0  14      323.38      279.35     25.48 o 
   2   0  14     3885.14     3688.07    150.05 o 
   3   0  14       91.59      166.88     47.36 o 
   4   0  14     1632.71     1614.02     84.99 o 
   5   0  14        9.92      -25.27     16.85 o 
   6   0  14      703.24      853.36    102.66 o 
   7   0  14      737.28      663.11     96.32 o 
   8   0  14      131.13      103.85     53.90 o 
   9   0  14       87.21      103.85     57.47 o 
  10   0  14       45.47      129.21     67.38 o 
 -12   1  14        5.30       69.79     58.46 o 
 -11   1  14       41.41       30.34     26.50 o 
 -10   1  14       35.84       26.82     24.13 o 
  -9   1  14      330.07      402.77     44.63 o 
  -8   1  14       96.86       44.04     18.13 o 
  -7   1  14       10.16      -10.46     13.46 o 
  -6   1  14      112.18      123.99     23.10 o 
  -5   1  14       60.87       66.58     23.42 o 
  -4   1  14      730.39      641.48     39.74 o 
  -3   1  14       38.10       86.84     18.13 o 
  -2   1  14       60.84       62.55     12.59 o 
  -1   1  14     1389.25     1422.99     44.21 o 
   0   1  14       27.00       47.57     10.13 o 
   1   1  14      166.87      230.18     17.04 o 
   2   1  14      379.57      439.71     25.97 o 
   3   1  14        2.90       -8.37      9.02 o 
   4   1  14        1.45       -6.84     13.66 o 
   5   1  14       82.97       62.81     21.31 o 
   6   1  14       71.56       71.90     25.18 o 
   7   1  14        0.80      -11.08     18.45 o 
   8   1  14      184.19      211.19     49.94 o 
   9   1  14        1.19       -2.69     32.37 o 
  10   1  14        0.11       52.76     49.35 o 
 -12   2  14       53.95       90.52     48.64 o 
 -11   2  14       10.42      -12.17     34.33 o 
 -10   2  14       32.52       20.55     25.43 o 
  -9   2  14      327.90      403.89     45.48 o 
  -8   2  14       31.36       29.86     22.83 o 
  -7   2  14      167.89      180.33     30.69 o 
  -6   2  14       27.78        3.05     19.69 o 
  -5   2  14     1087.15     1132.23     59.81 o 
  -4   2  14      302.44      343.01     32.30 o 
  -3   2  14        3.63        3.99     12.52 o 
  -2   2  14     3724.20     3631.14    105.20 o 
  -1   2  14      366.64      472.79     26.83 o 
   0   2  14     3863.92     4000.69    102.44 o 
   1   2  14      837.86      869.51     50.31 o 
   2   2  14      347.92      334.20     75.78 o 
   3   2  14       45.83       20.86     15.69 o 
   4   2  14     1541.13     1802.88    129.63 o 
   5   2  14     1780.38     1826.48     85.48 o 
   6   2  14      299.77      228.39     44.54 o 
   7   2  14      164.08      244.38     54.05 o 
   8   2  14        3.68       -7.57     25.20 o 
   9   2  14       22.67        3.88     70.35 o 
  10   2  14        2.36      -51.13     47.17 o 
 -11   3  14       20.23       -4.52     75.70 o 
 -10   3  14       72.70       67.89     39.51 o 
  -9   3  14        1.76      -21.83     22.57 o 
  -8   3  14        0.04       33.19     25.44 o 
  -7   3  14      595.94      570.26     62.90 o 
  -6   3  14      841.18      893.97     58.34 o 
  -5   3  14      476.18      491.35     42.72 o 
  -4   3  14       22.96        9.63     16.37 o 
  -3   3  14       15.33       14.24     13.74 o 
  -2   3  14      171.18      188.56     18.11 o 
  -1   3  14     1121.09     1152.70     52.98 o 
   0   3  14       16.43       16.11      9.39 o 
   1   3  14      291.74      308.70     27.87 o 
   2   3  14      660.04      619.30     39.08 o 
   3   3  14      390.25      454.57     42.61 o 
   4   3  14      153.78       97.91     25.53 o 
   5   3  14      202.83      182.17     32.56 o 
   6   3  14      523.90      499.22     49.84 o 
   7   3  14       46.19      113.66     42.45 o 
   8   3  14        0.48       16.49     38.48 o 
   9   3  14       27.04       51.43     45.43 o 
 -10   4  14        0.13       18.84     38.94 o 
  -9   4  14      122.89      192.62     52.25 o 
  -8   4  14        0.01       28.42     31.94 o 
  -7   4  14       37.66       55.28     24.63 o 
  -6   4  14        8.51       -1.47     19.00 o 
  -5   4  14       62.18       34.24     22.50 o 
  -4   4  14      352.94      343.21     39.42 o 
  -3   4  14      927.46      883.19     89.29 o 
  -2   4  14     1065.70     1093.37     62.75 o 
  -1   4  14      396.94      403.72     51.53 o 
   0   4  14      221.93      232.17     29.49 o 
   1   4  14      129.43      151.75     31.40 o 
   2   4  14      640.54      645.80     52.13 o 
   3   4  14     1352.35     1376.81     67.18 o 
   4   4  14      126.17      159.08     49.74 o 
   5   4  14      112.54       98.42     38.08 o 
   6   4  14        0.28       -0.08     32.08 o 
   7   4  14        7.80       22.31     43.01 o 
   8   4  14       45.75       25.52     42.31 o 
  -9   5  14       21.86        7.64     41.48 o 
  -8   5  14      116.09      106.43     45.56 o 
  -7   5  14        5.89       34.14     28.52 o 
  -6   5  14       35.07       13.56     23.02 o 
  -5   5  14      276.76      275.04     35.63 o 
  -4   5  14      167.25      116.76     31.38 o 
  -3   5  14       12.05        8.51     25.55 o 
  -2   5  14      308.21      215.79     45.74 o 
  -1   5  14     1371.13     1327.70    114.75 o 
   0   5  14        8.92        6.68     24.94 o 
   1   5  14      335.38      391.83     59.13 o 
   2   5  14       53.21       94.09     30.68 o 
   3   5  14       10.97        1.49     24.10 o 
   4   5  14        3.34       14.82     25.20 o 
   5   5  14       12.64       11.07     33.85 o 
   6   5  14       20.47      -13.45     37.26 o 
   7   5  14        8.89      -32.11     40.16 o 
  -7   6  14       27.93       62.49     37.82 o 
  -6   6  14        5.29       42.44     31.67 o 
  -5   6  14        2.73       11.26     26.54 o 
  -4   6  14        2.03        1.26     22.38 o 
  -3   6  14       27.92       59.69     35.76 o 
  -2   6  14       85.40       70.91     38.04 o 
  -1   6  14       43.95      126.72     43.53 o 
   0   6  14       99.69       35.28     36.64 o 
   1   6  14        0.51       -5.43     39.44 o 
   2   6  14       76.48       36.54     38.37 o 
   3   6  14        0.49        1.56     35.52 o 
   4   6  14       20.00        3.00     37.12 o 
   5   6  14        1.33       10.88     37.13 o 
  -5   7  14        6.25      -17.68     41.59 o 
  -4   7  14       24.43       26.56     61.83 o 
  -3   7  14      101.86      159.73     73.33 o 
  -2   7  14        3.25        1.06     39.05 o 
  -1   7  14       15.33       74.27     44.70 o 
   0   7  14        0.72       52.18     44.69 o 
   1   7  14        1.46       11.41     35.37 o 
   2   7  14       25.24       48.42     43.16 o 
   3   7  14       75.56       94.62     49.23 o 
 -12   1  15       12.54       58.66     33.01 o 
 -11   1  15       36.51       23.30     26.82 o 
 -10   1  15        3.27       25.37     42.04 o 
  -9   1  15        0.24        0.37     20.77 o 
  -8   1  15       34.31       52.40     19.55 o 
  -7   1  15      580.39      562.27     68.31 o 
  -6   1  15      177.78      190.48     68.17 o 
  -5   1  15     1890.64     1889.16     99.48 o 
  -4   1  15       24.25       23.26     17.97 o 
  -3   1  15      113.61      110.00     20.02 o 
  -2   1  15      631.21      730.33     33.62 o 
  -1   1  15     3112.83     3359.28     87.20 o 
   0   1  15      252.68      236.81     17.67 o 
   1   1  15      107.88      129.02     18.61 o 
   2   1  15        4.40        4.55      9.81 o 
   3   1  15        2.08       18.40     10.71 o 
   4   1  15      396.50      470.30     39.84 o 
   5   1  15       57.81       43.08     19.85 o 
   6   1  15      125.82       70.17     23.68 o 
   7   1  15        0.03       30.15     23.95 o 
   8   1  15       13.46        9.35     29.77 o 
   9   1  15       50.15       65.10     41.42 o 
  10   1  15       45.29       34.28     55.49 o 
 -12   2  15       55.59       65.50     52.12 o 
 -11   2  15        2.55      -40.37     57.67 o 
 -10   2  15        5.66       25.15     27.33 o 
  -9   2  15       74.26       36.95     24.22 o 
  -8   2  15      101.60      149.12     30.93 o 
  -7   2  15       67.34       54.85     23.63 o 
  -6   2  15       20.53       35.90     73.33 o 
  -5   2  15       83.76       70.85     20.73 o 
  -4   2  15        1.81       30.00     17.44 o 
  -3   2  15     1602.11     1638.93     57.80 o 
  -2   2  15     2094.10     2274.45     72.95 o 
  -1   2  15      268.04      268.58     21.27 o 
   0   2  15        2.22       -4.57      8.38 o 
   1   2  15     1624.57     1727.77     53.26 o 
   2   2  15        0.84       10.40     11.75 o 
   3   2  15       39.77       39.96     18.02 o 
   4   2  15      164.56      126.11     64.73 o 
   5   2  15      250.97      266.48     34.80 o 
   6   2  15        4.94        1.03     24.63 o 
   7   2  15       71.18      115.76     32.42 o 
   8   2  15       54.73       36.28     29.36 o 
   9   2  15        2.45        5.44     36.28 o 
  10   2  15        7.21      126.84     71.74 o 
 -11   3  15       12.91      -27.55     35.83 o 
 -10   3  15      399.89      628.44     80.59 o 
  -9   3  15        2.21        9.88     25.85 o 
  -8   3  15       73.73       55.51     26.43 o 
  -7   3  15     1144.60     1134.63     71.25 o 
  -6   3  15      665.35      568.03     47.17 o 
  -5   3  15      118.93      160.79     27.80 o 
  -4   3  15        0.07      -20.65     13.77 o 
  -3   3  15      925.31      890.61     52.32 o 
  -2   3  15      681.32      641.97     50.27 o 
  -1   3  15        0.64      -13.97     10.07 o 
   0   3  15      850.64      987.49     78.83 o 
   1   3  15        3.94       15.40     12.25 o 
   2   3  15       24.13       -3.25     15.45 o 
   3   3  15        5.02      -15.01     15.27 o 
   4   3  15       27.96       37.45     20.68 o 
   5   3  15        5.01       24.89     20.93 o 
   6   3  15     1090.85     1269.66     76.63 o 
   7   3  15     1545.92     1621.87    117.98 o 
   8   3  15      198.76      180.24     51.92 o 
   9   3  15        0.84        7.11     42.71 o 
 -10   4  15        4.46      -10.25     42.81 o 
  -9   4  15       36.25       58.63     49.35 o 
  -8   4  15        2.35        4.15     32.02 o 
  -7   4  15       11.58      -26.95     17.97 o 
  -6   4  15      718.30      645.00     61.44 o 
  -5   4  15       11.71       18.80     24.24 o 
  -4   4  15     1614.27     1586.77     80.90 o 
  -3   4  15     2396.79     2265.00     97.71 o 
  -2   4  15     1772.06     1754.25     98.18 o 
  -1   4  15       40.61       49.26     20.43 o 
   0   4  15      227.76      272.94     32.13 o 
   1   4  15       91.98       74.96     23.09 o 
   2   4  15      829.49      849.64     59.72 o 
   3   4  15     2285.35     2386.49     91.43 o 
   4   4  15     1638.57     1640.32     85.33 o 
   5   4  15      165.70       23.22     32.73 o 
   6   4  15        2.06       -6.79     33.52 o 
   7   4  15       49.90       14.96     49.35 o 
   8   4  15        4.77      -14.87     38.95 o 
  -9   5  15        0.53       -1.66     41.48 o 
  -8   5  15       10.67       32.20     67.78 o 
  -7   5  15       67.83       16.64     28.02 o 
  -6   5  15       50.83       41.52     25.58 o 
  -5   5  15      139.13      133.19     34.37 o 
  -4   5  15       38.38       34.58     24.43 o 
  -3   5  15        0.07       -8.02     19.25 o 
  -2   5  15        5.76        7.41     20.92 o 
  -1   5  15        0.44        9.28     24.82 o 
   0   5  15        0.66       29.97     43.40 o 
   1   5  15       16.41        8.49     27.12 o 
   2   5  15       86.73       41.51     42.21 o 
   3   5  15       57.64       45.05     28.83 o 
   4   5  15       46.56       48.10     28.92 o 
   5   5  15       28.84       17.60     35.94 o 
   6   5  15        3.36       -9.33     36.85 o 
   7   5  15        0.06      -26.11     38.66 o 
  -7   6  15       12.69      -15.27     31.68 o 
  -6   6  15        3.10       -4.97     28.58 o 
  -5   6  15        3.38        5.44     27.37 o 
  -4   6  15      100.38      104.24     35.31 o 
  -3   6  15      115.38       92.86     39.53 o 
  -2   6  15       93.17       79.95    103.85 o 
  -1   6  15      265.20      248.12     54.98 o 
   0   6  15       12.18       12.29     30.27 o 
   1   6  15       17.89       30.71     34.19 o 
   2   6  15        3.13       -0.62     35.94 o 
   3   6  15        2.52       48.16     39.22 o 
   4   6  15        5.17       25.88     89.18 o 
   5   6  15        8.36      -14.94     32.58 o 
  -4   7  15       19.93      -35.67     50.34 o 
  -3   7  15        0.65       12.46     36.88 o 
  -2   7  15        5.24        9.83     42.15 o 
  -1   7  15       30.86       14.73     40.12 o 
   0   7  15        1.93       -4.03     41.73 o 
   1   7  15        0.09      -26.39     36.13 o 
   2   7  15        2.23       -2.60     39.81 o 
 -12   0  16        0.76      -26.56     51.53 o 
 -11   0  16        1.37       49.15     42.81 o 
 -10   0  16       21.46       -0.91     27.46 o 
  -9   0  16      434.21      488.37     58.04 o 
  -8   0  16      208.78      180.64     37.60 o 
  -7   0  16      602.36      600.16     55.25 o 
  -6   0  16     1250.47     1352.78    120.49 o 
  -5   0  16      533.55      554.90     70.55 o 
  -4   0  16     1903.86     1978.63    142.29 o 
  -3   0  16     5313.86     5165.36    293.70 o 
  -2   0  16     1333.77     1388.30     56.00 o 
  -1   0  16     4513.44     4191.34    133.75 o 
   0   0  16      912.85      876.45     40.34 o 
   1   0  16        5.25       -5.62      9.73 o 
   2   0  16        7.91        4.23     12.98 o 
   3   0  16      425.63      415.47     60.44 o 
   4   0  16     2254.73     2212.44    129.81 o 
   5   0  16        4.39       -7.95     18.28 o 
   6   0  16      109.49      130.80     48.75 o 
   7   0  16        8.44      -23.39     36.47 o 
   8   0  16      320.41      344.04     79.67 o 
   9   0  16        6.46       16.65     52.32 o 
  10   0  16        8.92       26.16     64.21 o 
 -12   1  16       19.44       57.28     42.84 o 
 -11   1  16       12.21       37.97     28.23 o 
 -10   1  16       39.02       30.94     26.11 o 
  -9   1  16      158.06       80.70     27.41 o 
  -8   1  16        4.59       33.48     18.24 o 
  -7   1  16       68.27       52.72     27.84 o 
  -6   1  16      477.24      453.23     55.89 o 
  -5   1  16       97.39       99.19     60.05 o 
  -4   1  16     1093.73     1127.72     66.07 o 
  -3   1  16     4734.76     4790.23    157.84 o 
  -2   1  16      519.35      609.88     31.23 o 
  -1   1  16     2018.35     2145.17     61.51 o 
   0   1  16      187.62      163.23     31.32 o 
   1   1  16      517.08      496.69     30.84 o 
   2   1  16       72.90       92.50     13.14 o 
   3   1  16       71.63       64.55     13.88 o 
   4   1  16        3.65       -1.29     14.58 o 
   5   1  16      470.31      466.45     42.52 o 
   6   1  16      185.20      252.14     68.77 o 
   7   1  16      132.73      147.33     39.62 o 
   8   1  16       73.91       39.83     32.54 o 
   9   1  16        7.86        8.21     33.90 o 
  10   1  16       51.80       12.97     39.23 o 
 -12   2  16       12.00       22.57     39.79 o 
 -11   2  16       15.69       -5.22     35.61 o 
 -10   2  16        9.83       16.47     25.27 o 
  -9   2  16       14.24       23.54     23.97 o 
  -8   2  16      439.93      427.39     46.43 o 
  -7   2  16       82.78       79.25     33.69 o 
  -6   2  16      313.41      289.83     72.14 o 
  -5   2  16      208.56      210.51     29.22 o 
  -4   2  16      848.28      805.64     64.78 o 
  -3   2  16      473.25      448.67     28.12 o 
  -2   2  16      408.37      423.86     26.97 o 
  -1   2  16      137.71      164.59     18.26 o 
   0   2  16      932.70      965.42     37.40 o 
   1   2  16       41.06       50.87     13.38 o 
   2   2  16      940.69      895.63     54.64 o 
   3   2  16      122.17       87.79     21.41 o 
   4   2  16      295.90      345.47     37.71 o 
   5   2  16       44.95       34.25     22.57 o 
   6   2  16       37.27       49.29     24.45 o 
   7   2  16      204.60      253.67     81.46 o 
   8   2  16       75.14      127.99     40.54 o 
   9   2  16       17.95       33.69     38.12 o 
 -11   3  16       17.44       24.43     40.97 o 
 -10   3  16        2.95       17.50     36.09 o 
  -9   3  16        2.00       10.24     25.20 o 
  -8   3  16      140.38      174.46     35.89 o 
  -7   3  16       40.99       13.31     21.38 o 
  -6   3  16      135.54       97.77     33.51 o 
  -5   3  16        6.25        2.51     17.66 o 
  -4   3  16      326.41      377.61     37.84 o 
  -3   3  16        0.54       37.68     17.22 o 
  -2   3  16      333.64      362.44     31.81 o 
  -1   3  16      118.53       82.82     15.94 o 
   0   3  16       52.99       42.98     14.16 o 
   1   3  16      539.63      527.71     36.49 o 
   2   3  16       36.60       15.67     22.03 o 
   3   3  16      282.24      306.47     36.24 o 
   4   3  16       12.39       -2.52     19.78 o 
   5   3  16      232.00      222.80     51.84 o 
   6   3  16      649.73      674.45     58.27 o 
   7   3  16      318.58      415.50    124.85 o 
   8   3  16       36.50      -21.29     32.26 o 
   9   3  16        7.55        1.44     42.44 o 
 -10   4  16       80.27       89.77     47.92 o 
  -9   4  16      137.80      240.91     56.65 o 
  -8   4  16        6.29       36.72     28.37 o 
  -7   4  16       14.19       -7.68     21.57 o 
  -6   4  16        6.32       13.29     26.67 o 
  -5   4  16        0.06      -29.60     19.73 o 
  -4   4  16       98.25      148.35     29.02 o 
  -3   4  16      858.43      790.11     54.80 o 
  -2   4  16       15.46       19.95     24.79 o 
  -1   4  16      287.46      282.78     34.29 o 
   0   4  16      816.84      829.67     54.21 o 
   1   4  16       25.26       20.13     19.83 o 
   2   4  16     1054.56     1026.59     82.21 o 
   3   4  16     1102.94     1157.62     61.93 o 
   4   4  16       82.38       76.21     41.88 o 
   5   4  16        1.05       11.89     31.59 o 
   6   4  16       14.55       35.40     37.46 o 
   7   4  16       13.49       23.28     37.96 o 
   8   4  16       33.34       53.22     45.78 o 
  -9   5  16       14.42        9.76     41.46 o 
  -8   5  16       50.90      122.87     46.24 o 
  -7   5  16       14.01        3.52     28.06 o 
  -6   5  16        7.20      -21.48     28.03 o 
  -5   5  16       55.89       48.96     27.46 o 
  -4   5  16      271.91      269.19     39.53 o 
  -3   5  16      156.09      159.76     46.91 o 
  -2   5  16      327.54      216.76     44.80 o 
  -1   5  16        3.99       -4.33     43.01 o 
   0   5  16      123.36      119.67     40.33 o 
   1   5  16      158.43      138.87     40.25 o 
   2   5  16       69.23       65.55     36.13 o 
   3   5  16        1.10        3.79     23.95 o 
   4   5  16       18.71      -17.76     31.93 o 
   5   5  16       74.16       49.09     31.53 o 
   6   5  16       12.70        2.48     36.64 o 
   7   5  16        0.46       11.16     44.06 o 
  -7   6  16       12.26       33.81     35.64 o 
  -6   6  16      100.71       99.58     40.66 o 
  -5   6  16       87.36      -11.25     24.84 o 
  -4   6  16        5.73        4.59     26.46 o 
  -3   6  16      196.98      263.24     53.63 o 
  -2   6  16       87.07       49.55     59.85 o 
  -1   6  16       52.09       62.94     37.70 o 
   0   6  16       30.70       40.43     32.93 o 
   1   6  16        8.59        7.43     34.42 o 
   2   6  16        0.01      -24.15     33.26 o 
   3   6  16        9.33       25.82     40.33 o 
   4   6  16       22.46       48.35     76.50 o 
   5   6  16        1.34        0.32     41.50 o 
  -4   7  16       31.83       69.76     66.59 o 
  -3   7  16        7.36       11.13     46.37 o 
  -2   7  16       26.59       35.49     44.78 o 
  -1   7  16        6.00       -1.77     40.33 o 
   0   7  16       51.10       57.15     46.31 o 
   1   7  16       83.38      105.72     51.05 o 
   2   7  16        0.05       49.30     52.91 o 
 -12   1  17        5.23       16.16     30.57 o 
 -11   1  17      167.35      195.92     38.74 o 
 -10   1  17      269.08      254.95     41.30 o 
  -9   1  17       63.72       40.76     32.06 o 
  -8   1  17      423.48      397.76     36.01 o 
  -7   1  17       70.69       70.41     26.87 o 
  -6   1  17        1.00       21.47     36.27 o 
  -5   1  17       50.94       39.85     22.37 o 
  -4   1  17     1238.60     1224.64     59.34 o 
  -3   1  17      292.92      261.25     36.70 o 
  -2   1  17     1654.70     1835.77     62.45 o 
  -1   1  17     6678.99     6975.60    166.40 o 
   0   1  17      215.58      241.70     24.61 o 
   1   1  17      465.45      465.55     25.82 o 
   2   1  17     2111.65     2293.52     74.02 o 
   3   1  17        8.55       12.80     11.43 o 
   4   1  17      879.48      907.61     71.18 o 
   5   1  17      203.60      167.42     52.82 o 
   6   1  17      348.39      378.38     46.84 o 
   7   1  17       31.26       27.93     32.33 o 
   8   1  17        6.19      -14.81     29.24 o 
   9   1  17       11.73       56.14     40.01 o 
  10   1  17       48.82       24.00     82.84 o 
 -12   2  17       19.58       27.95     44.00 o 
 -11   2  17        5.93       -7.37     27.75 o 
 -10   2  17       55.38       52.00     32.34 o 
  -9   2  17       88.07       94.56     28.64 o 
  -8   2  17        2.97        3.07     20.90 o 
  -7   2  17      154.94      157.46     37.43 o 
  -6   2  17      127.83      151.66     56.28 o 
  -5   2  17      868.43      822.42     52.58 o 
  -4   2  17      279.46      255.85     30.55 o 
  -3   2  17      152.09      148.79     21.81 o 
  -2   2  17     1212.94     1248.07     48.84 o 
  -1   2  17     1035.71     1099.00     45.60 o 
   0   2  17     1234.78     1370.55     47.31 o 
   1   2  17        3.07        4.02      9.03 o 
   2   2  17      421.16      541.90     62.82 o 
   3   2  17     1344.70     1335.69     68.92 o 
   4   2  17      523.67      488.87     44.02 o 
   5   2  17      137.03      129.58     36.15 o 
   6   2  17      683.56      661.63     55.32 o 
   7   2  17       19.06       40.92     26.98 o 
   8   2  17        3.87        3.79     43.01 o 
   9   2  17       56.84       41.23     41.42 o 
 -11   3  17       74.06      107.57     47.89 o 
 -10   3  17      110.03       62.82     40.74 o 
  -9   3  17        0.78       25.14     26.09 o 
  -8   3  17      138.63       80.47     35.41 o 
  -7   3  17      282.22      290.62     49.65 o 
  -6   3  17      672.40      816.49     57.60 o 
  -5   3  17      853.50      821.56     68.97 o 
  -4   3  17       23.13       25.19     16.60 o 
  -3   3  17       67.35       73.47     19.95 o 
  -2   3  17      208.70      231.64     29.58 o 
  -1   3  17       50.03       35.31     13.70 o 
   0   3  17       81.29       99.37     16.79 o 
   1   3  17      214.03      214.70     26.19 o 
   2   3  17      426.15      404.15     44.03 o 
   3   3  17        2.84        8.24     15.77 o 
   4   3  17      874.67      760.82     56.75 o 
   5   3  17      261.08      280.63     53.25 o 
   6   3  17      159.12      109.72     42.40 o 
   7   3  17        0.10       26.25     36.57 o 
   8   3  17       19.60       13.53     40.45 o 
   9   3  17        7.83       -4.11     43.03 o 
 -10   4  17        7.11        0.96     39.64 o 
  -9   4  17      331.21      366.62     65.86 o 
  -8   4  17       24.17        8.80     26.92 o 
  -7   4  17      124.73      117.99     29.17 o 
  -6   4  17      342.80      375.23     44.89 o 
  -5   4  17       74.72       52.06     52.16 o 
  -4   4  17      167.07      114.19     27.64 o 
  -3   4  17      277.02      327.55     37.57 o 
  -2   4  17     2149.76     2092.07     93.47 o 
  -1   4  17      383.38      282.76     61.44 o 
   0   4  17      248.91      285.46     35.27 o 
   1   4  17      430.24      468.39     44.45 o 
   2   4  17       54.68       27.07     19.11 o 
   3   4  17       65.93       79.61     23.47 o 
   4   4  17        7.52       -6.75     19.02 o 
   5   4  17        5.21       -0.56     31.80 o 
   6   4  17       40.24       30.53     34.61 o 
   7   4  17        0.01       10.10     37.63 o 
   8   4  17        4.21        3.57     43.27 o 
  -9   5  17       39.14      -36.11     38.60 o 
  -8   5  17       13.40      -24.17     37.74 o 
  -7   5  17       28.27       14.16     27.98 o 
  -6   5  17        4.63       -4.06     22.38 o 
  -5   5  17       27.44      -18.21     23.29 o 
  -4   5  17       25.09       -6.26     22.14 o 
  -3   5  17      315.27      356.49     95.33 o 
  -2   5  17       30.53        8.78     28.08 o 
  -1   5  17      692.42      766.52     79.17 o 
   0   5  17      519.79      573.94     98.10 o 
   1   5  17      302.25      301.03     63.62 o 
   2   5  17       20.74        1.37     30.67 o 
   3   5  17        0.01        4.84     24.61 o 
   4   5  17        0.43       28.96     28.38 o 
   5   5  17       42.02       39.04     33.49 o 
   6   5  17       22.45       44.99     49.35 o 
   7   5  17        9.46       15.16     45.42 o 
  -7   6  17       32.04       17.96     45.99 o 
  -6   6  17        0.52      -13.93     28.67 o 
  -5   6  17       60.48       24.80     31.41 o 
  -4   6  17      331.26      445.85    106.42 o 
  -3   6  17       55.38       30.51     33.58 o 
  -2   6  17       24.15       38.05     37.28 o 
  -1   6  17      105.13       77.73     84.23 o 
   0   6  17      163.11       81.54     43.56 o 
   1   6  17        6.96       12.94     36.62 o 
   2   6  17       64.35        5.43     47.17 o 
   3   6  17       29.79       35.75     48.55 o 
   4   6  17        1.40       41.47     41.61 o 
   5   6  17       21.43        1.59     44.44 o 
  -4   7  17       20.09       11.47     42.42 o 
  -3   7  17        4.36       32.05     41.20 o 
  -2   7  17        4.62      -12.94     44.56 o 
  -1   7  17       11.03       61.40     47.18 o 
   0   7  17        8.60       22.31     40.97 o 
   1   7  17        7.73       -0.54     46.77 o 
 -12   0  18        0.68       29.33     56.28 o 
 -11   0  18       34.90      -16.25     42.41 o 
 -10   0  18        4.25       11.88     29.52 o 
  -9   0  18      570.47      658.18     66.57 o 
  -8   0  18     1276.78     1198.99    112.57 o 
  -7   0  18      445.28      390.41     72.53 o 
  -6   0  18     2362.19     2299.28    167.66 o 
  -5   0  18        1.54      -14.67     28.54 o 
  -4   0  18       49.99       86.80     38.05 o 
  -3   0  18       67.42      103.45     40.03 o 
  -2   0  18      212.31      193.08     21.80 o 
  -1   0  18      903.13      782.92     39.32 o 
   0   0  18     1723.32     1892.67     85.84 o 
   1   0  18     1711.59     1795.76     68.88 o 
   2   0  18      596.08      593.42     35.45 o 
   3   0  18       21.28       28.66     19.05 o 
   4   0  18      355.01      303.86     38.38 o 
   5   0  18     1206.25     1231.49    123.27 o 
   6   0  18      229.62      389.23     75.31 o 
   7   0  18     1154.10     1129.62    130.80 o 
   8   0  18      924.30      967.12    129.21 o 
   9   0  18      378.65      265.16     84.03 o 
 -12   1  18        1.53       33.32     31.66 o 
 -11   1  18        1.83      -12.31     26.33 o 
 -10   1  18       15.85        2.63     23.52 o 
  -9   1  18       28.20       36.95     24.82 o 
  -8   1  18       57.24       56.64     20.83 o 
  -7   1  18        1.35        4.25     59.26 o 
  -6   1  18       51.96       18.37     29.53 o 
  -5   1  18      688.01      640.97     87.00 o 
  -4   1  18      178.50      227.16     28.10 o 
  -3   1  18     1346.74     1587.36    109.67 o 
  -2   1  18     2487.21     2606.68     97.14 o 
  -1   1  18       38.14       39.43     22.30 o 
   0   1  18       21.90        7.10      8.76 o 
   1   1  18      704.65      721.90     32.20 o 
   2   1  18      863.22      871.33     36.14 o 
   3   1  18      143.16      175.00     24.94 o 
   4   1  18      284.85      248.99     32.67 o 
   5   1  18      915.00      968.48    104.86 o 
   6   1  18       38.43       61.48     25.66 o 
   7   1  18       11.95       43.75     30.94 o 
   8   1  18       10.19        5.90     31.48 o 
   9   1  18        5.35       21.99     35.14 o 
 -12   2  18        6.25       56.58     46.94 o 
 -11   2  18       56.53      102.02     35.50 o 
 -10   2  18       40.01       50.93     29.85 o 
  -9   2  18       50.80       91.31     29.56 o 
  -8   2  18       31.99       21.92     23.63 o 
  -7   2  18       69.87       28.99     28.36 o 
  -6   2  18      109.82      140.56     33.98 o 
  -5   2  18      299.23      301.98     34.80 o 
  -4   2  18      134.24      119.95     23.63 o 
  -3   2  18      558.20      518.58     41.49 o 
  -2   2  18       66.17       76.25     15.19 o 
  -1   2  18     1054.43     1048.09     37.93 o 
   0   2  18       19.26       26.37     10.68 o 
   1   2  18        1.61        8.91      9.48 o 
   2   2  18        3.15       -9.55     11.28 o 
   3   2  18     2596.24     2422.91    195.45 o 
   4   2  18     2265.41     2260.94    138.66 o 
   5   2  18      356.56      204.20     62.39 o 
   6   2  18      103.90      126.38     30.41 o 
   7   2  18        7.84        6.01     25.26 o 
   8   2  18       23.19       14.74     33.17 o 
   9   2  18        0.22        4.84     38.35 o 
 -11   3  18        7.58       21.65     43.09 o 
 -10   3  18        2.53        0.53     50.85 o 
  -9   3  18       42.82       29.68     27.06 o 
  -8   3  18      387.01      346.95     44.84 o 
  -7   3  18       37.27      -22.07     58.66 o 
  -6   3  18      132.40      183.00     32.48 o 
  -5   3  18       44.06       54.83     23.85 o 
  -4   3  18        0.32      -12.76     17.86 o 
  -3   3  18        1.95        2.29     15.87 o 
  -2   3  18       41.37       20.22     15.90 o 
  -1   3  18      338.22      359.95     28.23 o 
   0   3  18       34.66       23.76     12.69 o 
   1   3  18        0.91      -17.74     12.57 o 
   2   3  18      198.16      223.70     28.12 o 
   3   3  18       16.20        4.31     17.09 o 
   4   3  18        9.00       23.27     20.39 o 
   5   3  18        0.00      -31.50     21.00 o 
   6   3  18        3.62       19.76     25.03 o 
   7   3  18       15.81       27.75     36.43 o 
   8   3  18        5.38        9.40     39.22 o 
 -10   4  18        0.06       46.01     41.42 o 
  -9   4  18        1.55        1.70     50.14 o 
  -8   4  18       79.35       43.65     30.46 o 
  -7   4  18        0.77      -30.46     20.50 o 
  -6   4  18        8.80        3.38     22.58 o 
  -5   4  18       68.35       26.43     24.39 o 
  -4   4  18      524.05      460.42     72.53 o 
  -3   4  18      312.17      336.38     41.82 o 
  -2   4  18      120.42       87.66     23.44 o 
  -1   4  18      162.30       96.53     34.75 o 
   0   4  18      324.10      312.28     46.54 o 
   1   4  18       24.79       17.78     20.81 o 
   2   4  18        3.45        6.09     18.02 o 
   3   4  18      311.75      319.22     36.79 o 
   4   4  18      182.71      150.84     30.84 o 
   5   4  18       41.31       71.62     39.36 o 
   6   4  18       27.22       33.57     62.62 o 
   7   4  18       27.35        7.41     40.21 o 
   8   4  18       17.12      -71.68     70.95 o 
  -9   5  18       47.22       25.91     57.87 o 
  -8   5  18        0.46        0.56     29.56 o 
  -7   5  18       74.40       91.48     30.13 o 
  -6   5  18       21.37       31.83     29.38 o 
  -5   5  18        0.50       -0.70     25.38 o 
  -4   5  18       26.32       29.78     25.94 o 
  -3   5  18       16.81       39.70     25.99 o 
  -2   5  18       93.02      127.61     37.64 o 
  -1   5  18       62.49      120.58     38.81 o 
   0   5  18      341.90      283.77     68.57 o 
   1   5  18      125.84      151.06     47.36 o 
   2   5  18        7.77       -2.37     48.95 o 
   3   5  18        0.30       27.55     26.54 o 
   4   5  18       41.49       42.90     30.88 o 
   5   5  18       51.38        3.50     29.78 o 
   6   5  18        5.94      -12.52     31.53 o 
  -7   6  18        2.43      -15.63     32.41 o 
  -6   6  18       64.84      132.50     40.69 o 
  -5   6  18       34.81       22.13     31.64 o 
  -4   6  18       71.91       82.22     63.42 o 
  -3   6  18       77.77       95.08     45.98 o 
  -2   6  18       24.39       35.77     76.50 o 
  -1   6  18        1.03       47.78     37.04 o 
   0   6  18        7.89       22.37     37.66 o 
   1   6  18      126.37      160.56     51.56 o 
   2   6  18        0.81        7.20     57.67 o 
   3   6  18        2.44      -45.97     32.62 o 
   4   6  18       18.79       28.21     41.76 o 
  -4   7  18       59.92      105.12     61.83 o 
  -3   7  18       17.62       37.84     46.38 o 
  -2   7  18      112.92      152.31     67.58 o 
  -1   7  18        0.88      -57.71     38.48 o 
   0   7  18        1.75        5.42     40.16 o 
   1   7  18       49.53       45.09     49.72 o 
 -12   1  19        0.56        1.77     29.67 o 
 -11   1  19      104.21      110.26     53.89 o 
 -10   1  19       17.27       -5.31     24.01 o 
  -9   1  19       13.38       30.86     22.67 o 
  -8   1  19      189.46      148.87     31.44 o 
  -7   1  19       82.83       89.18     34.75 o 
  -6   1  19     1099.68     1157.25     81.82 o 
  -5   1  19      241.86      209.60     39.34 o 
  -4   1  19     1415.47     1396.99     84.69 o 
  -3   1  19       29.92        2.34     12.52 o 
  -2   1  19     2512.60     2569.24     74.04 o 
  -1   1  19      249.67      275.47     27.15 o 
   0   1  19      139.69      147.30     19.61 o 
   1   1  19       74.01      125.21     24.66 o 
   2   1  19        0.95       -0.39     10.48 o 
   3   1  19     2497.31     2541.57    101.74 o 
   4   1  19       31.69       54.74     20.88 o 
   5   1  19      547.92      458.51     44.88 o 
   6   1  19      189.21      162.71     41.76 o 
   7   1  19       24.15        3.81     29.97 o 
   8   1  19       80.63      101.36     72.53 o 
   9   1  19        1.19      -11.53     37.22 o 
 -11   2  19       51.42       -3.50     30.38 o 
 -10   2  19       37.02       32.54     27.91 o 
  -9   2  19      144.76      153.79     41.39 o 
  -8   2  19        0.01        8.45     22.41 o 
  -7   2  19       70.46       72.64     32.76 o 
  -6   2  19        6.41      -23.83     22.19 o 
  -5   2  19       16.44        2.05     28.79 o 
  -4   2  19      359.01      303.11     33.37 o 
  -3   2  19     1697.77     1787.80     64.62 o 
  -2   2  19      460.03      479.36     30.80 o 
  -1   2  19     1571.38     1623.69     54.47 o 
   0   2  19     1889.82     2132.16     65.61 o 
   1   2  19     1229.64     1342.13     48.32 o 
   2   2  19        0.02       10.25     14.14 o 
   3   2  19       49.20       40.31     17.54 o 
   4   2  19      214.31      224.27     33.85 o 
   5   2  19      278.50      305.16     40.23 o 
   6   2  19       30.12       41.88     26.00 o 
   7   2  19       69.00       53.61     28.59 o 
   8   2  19        1.55       50.58     37.56 o 
   9   2  19        4.78       46.83     42.99 o 
 -11   3  19       75.44       76.84     52.12 o 
 -10   3  19        4.42        7.05     26.56 o 
  -9   3  19       68.94       97.83     85.28 o 
  -8   3  19        1.02      -13.93     25.52 o 
  -7   3  19       70.90       29.88     31.70 o 
  -6   3  19        4.76       33.19     24.29 o 
  -5   3  19       33.41       77.58     24.38 o 
  -4   3  19      256.59      250.40     33.71 o 
  -3   3  19      154.15      133.95     24.83 o 
  -2   3  19      154.99      127.12     21.00 o 
  -1   3  19     1342.59     1369.27     56.05 o 
   0   3  19      962.37     1134.84     63.09 o 
   1   3  19      619.40      537.78     46.09 o 
   2   3  19       74.05       33.26     28.33 o 
   3   3  19      581.52      534.23     81.81 o 
   4   3  19        9.05      -22.39     20.24 o 
   5   3  19       69.63       63.08     27.28 o 
   6   3  19        1.62        6.27     24.74 o 
   7   3  19       41.07       44.71     45.67 o 
   8   3  19       29.78       19.81     44.13 o 
 -10   4  19      101.53       88.49     49.30 o 
  -9   4  19      270.28      392.49    109.40 o 
  -8   4  19       65.35        9.37     34.79 o 
  -7   4  19       90.07       29.80     27.20 o 
  -6   4  19        3.66        0.03     32.60 o 
  -5   4  19       65.52       81.12     27.43 o 
  -4   4  19       20.13        4.40     17.74 o 
  -3   4  19      121.87       85.56     24.41 o 
  -2   4  19      311.78      310.76     32.63 o 
  -1   4  19        6.80       -7.22     27.15 o 
   0   4  19      128.00      101.76     30.99 o 
   1   4  19      567.85      474.31    105.41 o 
   2   4  19       10.39       25.24     19.41 o 
   3   4  19        3.16      -11.82     18.17 o 
   4   4  19        0.14       25.14     22.78 o 
   5   4  19        6.53      -34.62     30.01 o 
   6   4  19      131.60      185.47     53.71 o 
   7   4  19        1.30      -14.47     39.57 o 
  -9   5  19        2.03      -35.93     41.60 o 
  -8   5  19        7.61        2.01     30.51 o 
  -7   5  19       20.37       -5.04     24.21 o 
  -6   5  19       44.15       77.05     32.50 o 
  -5   5  19        3.12       -3.09     24.89 o 
  -4   5  19       24.88        9.08     23.89 o 
  -3   5  19        0.25      -13.60     27.38 o 
  -2   5  19       38.93        6.17     29.71 o 
  -1   5  19      114.67      151.58     46.20 o 
   0   5  19      204.51      272.11     54.27 o 
   1   5  19       21.64       51.65     34.14 o 
   2   5  19      130.57      171.18     55.69 o 
   3   5  19      488.40      572.53     59.57 o 
   4   5  19       88.18       49.00     32.04 o 
   5   5  19        0.20        7.11     31.08 o 
   6   5  19        8.19        9.86     40.37 o 
  -7   6  19      107.56      132.17     43.54 o 
  -6   6  19       34.65       82.38     37.22 o 
  -5   6  19       11.76       23.85     32.85 o 
  -4   6  19       19.18       38.55     40.59 o 
  -3   6  19      168.98       92.72     70.95 o 
  -2   6  19      199.80      143.79     56.28 o 
  -1   6  19       21.51       23.70     34.70 o 
   0   6  19       22.53        1.76     32.09 o 
   1   6  19        8.58        3.44     33.12 o 
   2   6  19       40.73       77.34     53.11 o 
   3   6  19       81.58       31.74     90.17 o 
   4   6  19       69.48       77.95     50.66 o 
  -3   7  19        0.04       25.80     43.09 o 
  -2   7  19       40.05       54.28     38.82 o 
  -1   7  19        0.01        1.83     45.10 o 
   0   7  19        0.72       37.97     48.32 o 
 -12   0  20        3.81       61.04     59.06 o 
 -11   0  20      121.75      195.01     69.36 o 
 -10   0  20        0.57       20.40     30.29 o 
  -9   0  20       47.55       -4.53     53.90 o 
  -8   0  20        7.70       -5.60     23.99 o 
  -7   0  20      482.49      639.33     92.35 o 
  -6   0  20      104.32      151.81     49.15 o 
  -5   0  20     1404.51     1389.24    124.06 o 
  -4   0  20     6849.56     7017.15    395.96 o 
  -3   0  20     4271.09     3920.79    239.00 o 
  -2   0  20     1204.41     1245.35     55.76 o 
  -1   0  20       47.96       41.60     15.36 o 
   0   0  20      318.45      382.45     28.37 o 
   1   0  20     2915.36     2915.62    109.77 o 
   2   0  20      259.89      251.37     25.53 o 
   3   0  20     1766.80     1812.01     95.81 o 
   4   0  20      549.98      456.51     46.78 o 
   5   0  20      494.62      655.58     95.92 o 
   6   0  20       58.50       19.42     44.79 o 
   7   0  20        0.09      -30.92     37.26 o 
   8   0  20       12.47       68.97     55.09 o 
   9   0  20        0.01       72.53     65.40 o 
 -12   1  20        1.25       -1.62     31.26 o 
 -11   1  20        6.51       13.90     29.50 o 
 -10   1  20        7.13        9.90     26.58 o 
  -9   1  20       39.46       42.65     24.86 o 
  -8   1  20      101.15       65.12     31.42 o 
  -7   1  20      700.71      854.08    187.48 o 
  -6   1  20      168.65      165.48     36.00 o 
  -5   1  20        0.20      -11.40     23.62 o 
  -4   1  20      362.54      346.61     60.21 o 
  -3   1  20       86.18      100.56     18.09 o 
  -2   1  20     3245.69     3419.86     93.30 o 
  -1   1  20      143.59      142.19     16.63 o 
   0   1  20     1289.97     1262.15     45.63 o 
   1   1  20        0.22        2.83     10.08 o 
   2   1  20      448.11      525.84     29.83 o 
   3   1  20       72.31       47.55     25.62 o 
   4   1  20      470.55      400.08     69.08 o 
   5   1  20      660.06      569.86     49.75 o 
   6   1  20      902.76      801.11     77.86 o 
   7   1  20       65.17       86.80     40.47 o 
   8   1  20        2.32       -3.23     39.16 o 
   9   1  20       67.12      157.33     82.84 o 
 -11   2  20       13.49       51.35     33.01 o 
 -10   2  20        0.51       -5.16     32.04 o 
  -9   2  20      316.90      318.40     59.63 o 
  -8   2  20       14.11       59.01     52.32 o 
  -7   2  20       12.19        8.53     28.65 o 
  -6   2  20      110.99      132.47     36.06 o 
  -5   2  20        1.62        4.45     17.92 o 
  -4   2  20       76.72       42.22     18.84 o 
  -3   2  20        1.68       -6.76     12.37 o 
  -2   2  20      818.12      826.54     64.57 o 
  -1   2  20      599.18      633.54     32.61 o 
   0   2  20      305.70      390.70     26.17 o 
   1   2  20      176.30      179.66     23.80 o 
   2   2  20      723.52      698.35     42.93 o 
   3   2  20        0.32       -5.42     14.54 o 
   4   2  20     1765.97     1806.61     88.67 o 
   5   2  20       47.12       55.58     26.33 o 
   6   2  20        8.32       11.94     25.17 o 
   7   2  20      219.03      338.27     48.40 o 
   8   2  20       16.40       99.65     42.56 o 
   9   2  20        6.34       67.58     44.54 o 
 -11   3  20        0.10        5.00     42.38 o 
 -10   3  20        5.19       42.23     31.19 o 
  -9   3  20        4.42       57.64     30.41 o 
  -8   3  20       33.76       43.21     28.13 o 
  -7   3  20      354.32      431.35     60.12 o 
  -6   3  20     1549.05     1464.17     81.26 o 
  -5   3  20      846.46      813.76     57.28 o 
  -4   3  20       89.40       58.20     22.86 o 
  -3   3  20     1453.38     1433.40     72.18 o 
  -2   3  20      127.78       91.68     19.97 o 
  -1   3  20      108.66      119.11     21.34 o 
   0   3  20        1.74       11.02     17.09 o 
   1   3  20       10.74        9.24     15.65 o 
   2   3  20      165.91      193.22     53.55 o 
   3   3  20      105.50       66.77     20.83 o 
   4   3  20      156.04      138.00     43.31 o 
   5   3  20        1.48       -1.88     21.03 o 
   6   3  20        5.17       -8.56     24.66 o 
   7   3  20       93.42       38.64     33.96 o 
   8   3  20        2.09       17.79     42.34 o 
 -10   4  20      110.76      189.98     54.40 o 
  -9   4  20      503.72      530.54     78.80 o 
  -8   4  20       55.05       19.62     44.61 o 
  -7   4  20        3.56      -19.62     48.07 o 
  -6   4  20        0.18      -19.91     22.37 o 
  -5   4  20        2.04       13.33     22.48 o 
  -4   4  20        0.21       13.31     20.30 o 
  -3   4  20      151.04      160.75     30.43 o 
  -2   4  20      329.43      342.77     39.85 o 
  -1   4  20       88.36       78.52     30.94 o 
   0   4  20      349.67      361.75     56.89 o 
   1   4  20      200.59      225.17     35.92 o 
   2   4  20        0.09        3.42     19.95 o 
   3   4  20      299.85      354.50     38.45 o 
   4   4  20        5.31      -30.59     20.40 o 
   5   4  20        0.37       14.56     29.87 o 
   6   4  20        2.30      -32.98     33.32 o 
   7   4  20       34.24       31.89     43.90 o 
  -9   5  20        0.12       -2.81     42.27 o 
  -8   5  20        4.96      -29.57     29.86 o 
  -7   5  20        1.52        7.07     26.04 o 
  -6   5  20       71.09       70.96     33.09 o 
  -5   5  20       92.18      198.14     38.47 o 
  -4   5  20        1.15       12.75     21.68 o 
  -3   5  20      183.42      218.07     76.70 o 
  -2   5  20      246.30      201.58     38.19 o 
  -1   5  20        9.50       12.96     32.28 o 
   0   5  20      574.38      589.00     74.04 o 
   1   5  20      452.93      504.96     78.88 o 
   2   5  20      103.17       78.66     39.37 o 
   3   5  20       13.08       -1.82     27.08 o 
   4   5  20        8.72        3.06     29.01 o 
   5   5  20        0.38        6.14     30.24 o 
   6   5  20       10.12       -9.08     36.37 o 
  -7   6  20        0.14        5.66     35.50 o 
  -6   6  20        9.83      -14.42     34.37 o 
  -5   6  20      103.91       69.85     44.74 o 
  -4   6  20      309.66      391.87     64.56 o 
  -3   6  20       89.65       93.62    103.85 o 
  -2   6  20       16.53       -7.09     29.44 o 
  -1   6  20        3.26      -22.88     61.63 o 
   0   6  20        0.75      -54.11     42.41 o 
   1   6  20        0.61      -35.98     35.40 o 
   2   6  20       43.35      115.80     48.85 o 
   3   6  20       23.76       53.93     44.42 o 
   4   6  20       18.23       47.26     45.68 o 
  -2   7  20       18.52       44.86     41.84 o 
  -1   7  20       37.88       89.24     52.07 o 
 -12   1  21       10.85       62.80     33.99 o 
 -11   1  21        9.73      -13.78     31.93 o 
 -10   1  21        0.71       43.06     29.28 o 
  -9   1  21      407.36      371.54     46.27 o 
  -8   1  21        4.04       -8.45     26.48 o 
  -7   1  21       78.01      140.60     38.45 o 
  -6   1  21      134.63      153.38     35.87 o 
  -5   1  21       17.65       -1.36     23.19 o 
  -4   1  21      232.40      237.91     39.17 o 
  -3   1  21      834.24      840.15     41.92 o 
  -2   1  21      514.99      530.21     29.46 o 
  -1   1  21       16.09       16.95     14.32 o 
   0   1  21       31.77       18.40     11.28 o 
   1   1  21      727.38      753.05     34.84 o 
   2   1  21      207.05      236.73     21.77 o 
   3   1  21      105.24       43.08     23.61 o 
   4   1  21      336.10      403.99     41.93 o 
   5   1  21      566.92      617.94     52.67 o 
   6   1  21        0.01       -3.05     53.71 o 
   7   1  21        1.20        2.48     33.29 o 
   8   1  21        1.42        5.11     39.44 o 
   9   1  21       14.11       -2.27     40.57 o 
 -11   2  21       20.73       15.73     29.67 o 
 -10   2  21        1.45       28.29     43.31 o 
  -9   2  21        0.46        4.05     25.39 o 
  -8   2  21        0.84      -24.46     26.83 o 
  -7   2  21       56.14       27.42     29.90 o 
  -6   2  21       84.78        3.31     26.84 o 
  -5   2  21      340.26      398.12     40.88 o 
  -4   2  21      203.06      254.97     47.21 o 
  -3   2  21        8.60        6.63     13.46 o 
  -2   2  21     1080.32     1121.97     49.25 o 
  -1   2  21      292.74      279.88     23.25 o 
   0   2  21       12.97       31.09     12.65 o 
   1   2  21      129.76      121.98     25.46 o 
   2   2  21      706.18      735.08     45.08 o 
   3   2  21      177.02      167.52     32.02 o 
   4   2  21     1546.79     1648.66     85.71 o 
   5   2  21      935.48     1009.28    104.20 o 
   6   2  21      108.47      112.70     32.41 o 
   7   2  21        5.42        7.15     32.15 o 
   8   2  21        0.81       24.13     38.16 o 
 -11   3  21       40.38       11.19     42.06 o 
 -10   3  21        0.01       30.73     31.77 o 
  -9   3  21       22.89       48.03     29.25 o 
  -8   3  21       85.53      247.83     51.36 o 
  -7   3  21       10.62       18.86     28.79 o 
  -6   3  21      403.57      383.38     45.47 o 
  -5   3  21     1269.04     1568.53    117.18 o 
  -4   3  21      579.25      554.43     47.64 o 
  -3   3  21       71.60       75.04     22.24 o 
  -2   3  21       28.63        2.50     13.86 o 
  -1   3  21      821.09      956.21     67.62 o 
   0   3  21     1758.38     1665.65     71.27 o 
   1   3  21       35.92       36.41     18.60 o 
   2   3  21     1377.65     1557.90     71.25 o 
   3   3  21      313.72      274.85     34.07 o 
   4   3  21      686.69      707.59     63.36 o 
   5   3  21      162.97      148.51     35.05 o 
   6   3  21      335.78      369.92     66.26 o 
   7   3  21       14.85       -7.34     30.44 o 
   8   3  21       10.00       19.03     62.23 o 
 -10   4  21       13.11       50.22     43.32 o 
  -9   4  21       77.23       30.81     36.37 o 
  -8   4  21      359.12      337.95     51.20 o 
  -7   4  21       60.33       44.45     29.72 o 
  -6   4  21        6.80        1.90     50.62 o 
  -5   4  21       37.87       34.35     24.63 o 
  -4   4  21      475.61      437.91     59.22 o 
  -3   4  21      894.09      990.87     63.98 o 
  -2   4  21       38.17       38.47     28.58 o 
  -1   4  21      297.63      332.12     53.63 o 
   0   4  21      462.09      519.56     90.17 o 
   1   4  21       16.37       17.64     21.74 o 
   2   4  21      279.24      278.80     47.36 o 
   3   4  21       20.52       -0.85     21.02 o 
   4   4  21        5.02        8.18     22.45 o 
   5   4  21       49.16       42.84     31.39 o 
   6   4  21      103.71       79.03     44.75 o 
   7   4  21       20.82       75.64     49.77 o 
  -9   5  21       85.80       56.94     47.74 o 
  -8   5  21       13.37       33.53     32.76 o 
  -7   5  21        5.17        6.33     29.64 o 
  -6   5  21       21.79      -14.78     27.72 o 
  -5   5  21        8.79       -4.33     26.00 o 
  -4   5  21        4.72      -11.77     23.68 o 
  -3   5  21       12.93       -8.44     24.07 o 
  -2   5  21      682.98      661.10     61.45 o 
  -1   5  21        0.13       12.48     37.46 o 
   0   5  21      539.57      452.71     67.53 o 
   1   5  21      719.92      735.47     83.37 o 
   2   5  21      195.10      214.17    122.67 o 
   3   5  21        3.24        7.27     27.95 o 
   4   5  21       18.44       38.84     34.56 o 
   5   5  21       15.81       23.07     31.94 o 
   6   5  21        9.41       19.49     34.24 o 
  -6   6  21       10.76       36.92     31.83 o 
  -5   6  21       14.22       -3.75     39.50 o 
  -4   6  21        2.04        2.69     33.91 o 
  -3   6  21        0.02       56.20     42.81 o 
  -2   6  21      111.43      124.44     37.11 o 
  -1   6  21      138.48      185.48     50.24 o 
   0   6  21       32.47       13.52     37.41 o 
   1   6  21       41.31       61.63     44.84 o 
   2   6  21        0.02       14.18     36.72 o 
   3   6  21       17.72       48.42     79.87 o 
   4   6  21       13.65       34.23     44.97 o 
 -12   0  22        1.07      105.04     66.19 o 
 -11   0  22        0.01       34.48     52.32 o 
 -10   0  22      135.69      177.24     56.48 o 
  -9   0  22      204.78      140.16     50.73 o 
  -8   0  22      293.30      274.28     73.72 o 
  -7   0  22      418.00      350.78     73.72 o 
  -6   0  22     2181.51     2260.84    172.81 o 
  -5   0  22     3238.00     3428.51    229.49 o 
  -4   0  22     3247.39     3152.64    210.07 o 
  -3   0  22     1639.46     1761.42    135.16 o 
  -2   0  22      343.85      387.33     31.13 o 
  -1   0  22      108.68      106.23     23.54 o 
   0   0  22     1029.69     1179.74     63.57 o 
   1   0  22      306.28      392.15     30.41 o 
   2   0  22      918.42      895.54     62.99 o 
   3   0  22        0.47      -14.35     18.75 o 
   4   0  22      360.56      377.73     79.67 o 
   5   0  22      123.60       45.19     45.19 o 
   6   0  22      145.75      220.77     67.38 o 
   7   0  22       37.33       73.33     54.70 o 
   8   0  22       20.79      -15.85     46.37 o 
   9   0  22        5.46       49.94     66.59 o 
 -12   1  22       42.42      134.96     40.79 o 
 -11   1  22        6.42       21.61     27.81 o 
 -10   1  22       38.94       59.62     28.15 o 
  -9   1  22        0.50        7.09     23.46 o 
  -8   1  22       50.48       70.38     34.19 o 
  -7   1  22       19.49       36.34     29.12 o 
  -6   1  22       46.25       46.54     30.67 o 
  -5   1  22       28.02       41.56     26.91 o 
  -4   1  22     1810.68     1884.60     82.37 o 
  -3   1  22      298.81      326.24     28.30 o 
  -2   1  22      743.98      803.70     37.03 o 
  -1   1  22      154.10      175.64     18.61 o 
   0   1  22       53.59       34.81     12.92 o 
   1   1  22      270.52      302.31     31.72 o 
   2   1  22      143.82       83.58     19.54 o 
   3   1  22       37.42      -16.76     13.80 o 
   4   1  22      668.75      653.20     54.93 o 
   5   1  22      614.06      587.64     51.79 o 
   6   1  22       36.12       85.61     36.17 o 
   7   1  22        0.12       12.63     34.14 o 
   8   1  22       42.36       31.17     45.58 o 
 -11   2  22        7.13       13.87     36.15 o 
 -10   2  22        1.79       16.14     28.75 o 
  -9   2  22       77.00       71.03     35.15 o 
  -8   2  22       74.48      124.04     46.37 o 
  -7   2  22      392.59      478.24     62.15 o 
  -6   2  22      352.65      385.40     54.23 o 
  -5   2  22      270.89      318.37     39.22 o 
  -4   2  22      452.94      408.37     39.07 o 
  -3   2  22        6.77        5.28     13.78 o 
  -2   2  22      374.23      341.40     28.66 o 
  -1   2  22      318.62      365.93     28.03 o 
   0   2  22      569.51      527.12     30.93 o 
   1   2  22      234.38      291.27     33.93 o 
   2   2  22      730.63      715.42     44.78 o 
   3   2  22       50.18       15.70     22.94 o 
   4   2  22     1593.30     1740.20     76.68 o 
   5   2  22      768.15      846.98     94.63 o 
   6   2  22      132.73       64.19     30.72 o 
   7   2  22        8.31       16.94     33.67 o 
   8   2  22        5.36       23.09     59.65 o 
 -11   3  22       10.61       35.36     34.35 o 
 -10   3  22        0.39       60.35     35.80 o 
  -9   3  22        9.78       -1.01     25.92 o 
  -8   3  22      115.29      118.52     40.63 o 
  -7   3  22       23.93       44.68     36.66 o 
  -6   3  22      368.91      292.61     42.65 o 
  -5   3  22      258.87      303.21     60.07 o 
  -4   3  22       26.64        8.27     19.02 o 
  -3   3  22        7.69       12.62     17.91 o 
  -2   3  22       16.72       -0.97     16.65 o 
  -1   3  22       54.29       63.31     20.09 o 
   0   3  22       32.68       26.62     17.79 o 
   1   3  22        2.45       -3.37     16.23 o 
   2   3  22       97.90       34.56     26.98 o 
   3   3  22        2.55        9.99     18.15 o 
   4   3  22       63.11       58.50     23.61 o 
   5   3  22       12.91       25.42     26.98 o 
   6   3  22       26.67       43.23     29.95 o 
   7   3  22        0.72      -20.88     29.32 o 
   8   3  22       19.16       -5.95     59.45 o 
 -10   4  22       15.79       16.58     51.72 o 
  -9   4  22       15.40       63.00     36.98 o 
  -8   4  22        4.44       29.81     29.20 o 
  -7   4  22       73.40       68.73     37.98 o 
  -6   4  22        1.94       28.39     26.94 o 
  -5   4  22        1.19        2.59     23.40 o 
  -4   4  22        6.20      -16.54     20.16 o 
  -3   4  22       23.91       55.38     22.75 o 
  -2   4  22      193.15      188.14     80.46 o 
  -1   4  22       95.11       94.02     72.73 o 
   0   4  22      495.62      515.21    114.35 o 
   1   4  22       67.50      104.34     30.56 o 
   2   4  22       34.56       14.21     20.86 o 
   3   4  22       14.57       45.67     24.34 o 
   4   4  22       52.54       47.01     24.90 o 
   5   4  22       35.67       26.77     37.32 o 
   6   4  22       12.69       69.90     37.00 o 
   7   4  22        6.37      -11.45     43.72 o 
  -8   5  22      119.00      106.01     35.00 o 
  -7   5  22        2.36      -36.01     31.96 o 
  -6   5  22       51.80       45.37     33.20 o 
  -5   5  22        0.76      -15.72     24.74 o 
  -4   5  22        8.74      -37.04     24.69 o 
  -3   5  22       62.12       91.23     38.34 o 
  -2   5  22      411.31      452.01     64.59 o 
  -1   5  22       67.03       40.39     39.64 o 
   0   5  22      226.96      295.14     60.64 o 
   1   5  22      431.69      485.83     72.79 o 
   2   5  22      186.89      194.51     53.66 o 
   3   5  22        2.41      -22.29     27.46 o 
   4   5  22        3.66       27.29     40.47 o 
   5   5  22       17.49        0.84     32.75 o 
  -6   6  22        0.94      -11.17     32.20 o 
  -5   6  22        4.14      -14.98     36.73 o 
  -4   6  22       34.49       33.41     40.40 o 
  -3   6  22      113.22      102.79     51.72 o 
  -2   6  22       40.78       95.51     42.47 o 
  -1   6  22       55.96       19.34     49.54 o 
   0   6  22       16.46       54.02     42.74 o 
   1   6  22       36.97       14.27     37.00 o 
   2   6  22        0.22       -8.22     49.15 o 
   3   6  22        6.73      -47.40     42.59 o 
 -12   1  23        9.09       44.95     35.01 o 
 -11   1  23       20.31        8.01     39.22 o 
 -10   1  23       53.95       90.90     31.54 o 
  -9   1  23        2.13       20.90     27.23 o 
  -8   1  23       63.79      117.94     38.53 o 
  -7   1  23       47.50       59.65     58.26 o 
  -6   1  23       37.51       49.84     28.22 o 
  -5   1  23     1109.28     1043.65     77.33 o 
  -4   1  23      385.13      393.73     64.03 o 
  -3   1  23       26.45       48.79     16.91 o 
  -2   1  23      423.53      399.41     54.96 o 
  -1   1  23      138.47      158.05     19.03 o 
   0   1  23      220.78      255.43     22.69 o 
   1   1  23     1174.41      985.78     38.40 o 
   2   1  23     2049.23     2213.55     80.82 o 
   3   1  23      237.26      250.33     28.89 o 
   4   1  23        0.44      -12.46     19.20 o 
   5   1  23      165.32      128.86     53.31 o 
   6   1  23      359.66      486.33    164.09 o 
   7   1  23       53.26       62.21     44.59 o 
   8   1  23       36.45       47.41     41.57 o 
 -11   2  23       22.64       61.12     33.59 o 
 -10   2  23       20.42       17.36     28.97 o 
  -9   2  23        5.38       45.72     28.03 o 
  -8   2  23      244.40      273.03     71.34 o 
  -7   2  23      198.45      296.84     62.62 o 
  -6   2  23       19.12       34.94     32.95 o 
  -5   2  23      135.68       83.59     27.93 o 
  -4   2  23        6.31       18.80     18.67 o 
  -3   2  23       21.30       30.92     15.73 o 
  -2   2  23        1.88        1.30     14.65 o 
  -1   2  23       41.71       27.04     13.21 o 
   0   2  23      183.67      204.83     27.82 o 
   1   2  23        7.52        5.05     14.47 o 
   2   2  23        1.86       -2.59     15.85 o 
   3   2  23       97.57      148.27     26.74 o 
   4   2  23      112.70       70.95     24.02 o 
   5   2  23       80.92       85.95     29.73 o 
   6   2  23        5.74       23.15     27.19 o 
   7   2  23       56.52      104.65     42.83 o 
   8   2  23       26.95       30.79     40.95 o 
 -11   3  23        0.13       44.15     35.23 o 
 -10   3  23      116.10       90.29     36.66 o 
  -9   3  23       78.31       85.83     34.83 o 
  -8   3  23      117.04       39.69     35.94 o 
  -7   3  23       44.18       38.34     34.53 o 
  -6   3  23       47.71       29.81     45.94 o 
  -5   3  23        6.66      -20.01     21.92 o 
  -4   3  23      181.22      302.64     40.21 o 
  -3   3  23      760.01      858.88     56.73 o 
  -2   3  23     1145.31     1166.52     87.20 o 
  -1   3  23       46.27       21.69     17.55 o 
   0   3  23      522.17      512.71     68.66 o 
   1   3  23      173.47      174.96     26.91 o 
   2   3  23       12.50      -12.13     17.41 o 
   3   3  23      423.10      412.46     41.63 o 
   4   3  23      622.03      660.70     51.06 o 
   5   3  23        2.72      -22.68     21.17 o 
   6   3  23       25.34       39.63     32.82 o 
   7   3  23       28.26       26.84     35.77 o 
 -10   4  23       15.13       17.27     43.44 o 
  -9   4  23       21.74        4.49     31.98 o 
  -8   4  23        5.35      -48.08     32.11 o 
  -7   4  23       38.22      -32.79     24.25 o 
  -6   4  23      277.35      262.20     41.76 o 
  -5   4  23      176.55      270.61     72.28 o 
  -4   4  23      204.55      294.57     44.64 o 
  -3   4  23      212.80      217.87     55.84 o 
  -2   4  23        1.82       34.71     33.69 o 
  -1   4  23        1.05       22.05     27.05 o 
   0   4  23      477.02      489.86     74.91 o 
   1   4  23       98.74      147.32     33.36 o 
   2   4  23       11.72      -18.05     19.51 o 
   3   4  23       59.10       74.95     26.49 o 
   4   4  23       67.98       59.10     26.50 o 
   5   4  23        3.77       31.40     30.43 o 
   6   4  23        8.82        5.47     33.29 o 
  -8   5  23        9.93       -3.64     29.34 o 
  -7   5  23        2.72       36.30     33.61 o 
  -6   5  23        0.54       14.46     30.41 o 
  -5   5  23       15.80       60.38     31.33 o 
  -4   5  23      129.87       57.30     39.30 o 
  -3   5  23        4.13        4.84     30.37 o 
  -2   5  23       72.36      110.08     40.53 o 
  -1   5  23       99.79      139.12     45.96 o 
   0   5  23       36.00       91.73     40.57 o 
   1   5  23        0.88        9.55     36.07 o 
   2   5  23       45.35       97.95     46.16 o 
   3   5  23       17.64        7.52     38.42 o 
   4   5  23       26.03       40.49     32.94 o 
   5   5  23       39.63       18.52     35.89 o 
  -6   6  23        2.10       50.62     47.69 o 
  -5   6  23        1.65       -7.66     39.04 o 
  -4   6  23       93.32      109.39     47.06 o 
  -3   6  23        3.06       13.34     69.76 o 
  -2   6  23      203.96      101.03     55.89 o 
  -1   6  23      320.80      318.43     63.49 o 
   0   6  23       81.29       98.12     48.12 o 
   1   6  23       28.77      -18.50     36.46 o 
   2   6  23       37.32       16.06     40.34 o 
   3   6  23       17.60       -5.28     42.34 o 
 -12   0  24       36.80       67.38     61.04 o 
 -11   0  24        3.13       27.35     48.36 o 
 -10   0  24       39.05       45.22     36.62 o 
  -9   0  24      273.66      255.49     52.32 o 
  -8   0  24       11.39       15.85     43.20 o 
  -7   0  24        4.26       25.76     39.24 o 
  -6   0  24      198.53      139.52     57.87 o 
  -5   0  24      520.69      455.42     78.88 o 
  -4   0  24      443.12      286.57     62.62 o 
  -3   0  24     1014.79     1096.64     75.04 o 
  -2   0  24     1329.33     1235.96     58.85 o 
  -1   0  24       12.15      -10.84     21.36 o 
   0   0  24        0.59       -1.15     13.42 o 
   1   0  24      882.12      828.16     81.85 o 
   2   0  24        2.41        6.48     20.61 o 
   3   0  24       87.49      129.84     32.56 o 
   4   0  24      724.54      863.67    111.77 o 
   5   0  24        2.59       66.98     46.77 o 
   6   0  24        0.86       19.42     46.77 o 
   7   0  24       37.05       74.91     61.83 o 
   8   0  24        0.70      -29.33     54.30 o 
 -11   1  24       17.43        8.10     30.11 o 
 -10   1  24       10.99       20.62     25.68 o 
  -9   1  24       37.19       56.17     37.24 o 
  -8   1  24       99.69       20.76     58.46 o 
  -7   1  24      355.54      405.66     62.82 o 
  -6   1  24        1.39       67.85     31.88 o 
  -5   1  24        2.36       23.55     26.48 o 
  -4   1  24      347.12      340.48     44.94 o 
  -3   1  24     2463.01     2473.96     97.66 o 
  -2   1  24       79.48       61.04     15.08 o 
  -1   1  24       69.32       76.77     23.21 o 
   0   1  24       60.47       71.45     16.23 o 
   1   1  24     1220.55     1345.50     93.21 o 
   2   1  24     3435.80     3655.33    117.66 o 
   3   1  24     1312.51     1274.85     72.66 o 
   4   1  24      197.55      218.94     42.08 o 
   5   1  24       14.20       15.17     28.32 o 
   6   1  24      306.92      416.93     63.60 o 
   7   1  24       68.44       69.39     46.97 o 
   8   1  24        0.02       25.62     40.91 o 
 -11   2  24        4.46        4.97     38.92 o 
 -10   2  24       67.34       47.32     32.98 o 
  -9   2  24        8.05        1.96     25.50 o 
  -8   2  24      134.76      136.27     43.00 o 
  -7   2  24      203.92      276.68     92.55 o 
  -6   2  24       21.02       52.50     45.98 o 
  -5   2  24        0.25       46.28     24.10 o 
  -4   2  24       24.25       15.74     19.73 o 
  -3   2  24     1191.53     1130.69     53.49 o 
  -2   2  24        0.28       -2.59     14.65 o 
  -1   2  24      746.21      657.84     36.07 o 
   0   2  24      351.92      353.75     30.24 o 
   1   2  24       15.09        7.90     15.54 o 
   2   2  24      423.11      477.12     39.49 o 
   3   2  24      201.58      116.98     24.98 o 
   4   2  24      189.11      243.80     33.36 o 
   5   2  24       88.45       96.82     36.37 o 
   6   2  24       69.74      131.43     45.03 o 
   7   2  24       21.23       50.56     41.47 o 
   8   2  24        4.15        1.89     40.29 o 
 -10   3  24        1.92       72.21     34.82 o 
  -9   3  24        0.00        9.61     28.44 o 
  -8   3  24        9.00       12.20     35.05 o 
  -7   3  24        5.38       27.19     42.01 o 
  -6   3  24       38.92      -15.49     22.98 o 
  -5   3  24      318.14      314.14     41.19 o 
  -4   3  24      114.89      165.87     44.42 o 
  -3   3  24       97.65       97.69     38.63 o 
  -2   3  24      383.03      383.30     39.35 o 
  -1   3  24       10.67       22.88     19.41 o 
   0   3  24       21.95       32.97     18.48 o 
   1   3  24       43.49       47.84     21.14 o 
   2   3  24        1.49       -5.13     19.10 o 
   3   3  24        2.17       17.44     26.77 o 
   4   3  24        1.27       16.09     22.84 o 
   5   3  24        1.36       -3.56     22.27 o 
   6   3  24       17.72      -12.27     28.94 o 
   7   3  24        0.39       37.55     35.22 o 
  -9   4  24       63.44       23.56     34.90 o 
  -8   4  24      130.39       97.31     45.96 o 
  -7   4  24        5.84      -16.37     24.57 o 
  -6   4  24       12.34      -13.24     25.63 o 
  -5   4  24        0.56      -14.73     21.60 o 
  -4   4  24        4.01       41.85     24.61 o 
  -3   4  24      524.48      489.25     62.50 o 
  -2   4  24       75.68       29.69     50.54 o 
  -1   4  24      355.07      466.05     84.42 o 
   0   4  24       24.11       34.92     33.58 o 
   1   4  24        1.10      -11.36     22.58 o 
   2   4  24      353.49      379.46     48.27 o 
   3   4  24        3.90      -30.72     21.31 o 
   4   4  24       29.25      -13.30     25.00 o 
   5   4  24       84.51       46.11     32.88 o 
   6   4  24        2.04       13.66     34.87 o 
  -8   5  24        3.68      -52.48     39.25 o 
  -7   5  24       27.36       15.93     34.05 o 
  -6   5  24       40.85       97.51     37.28 o 
  -5   5  24       63.09       53.16     49.04 o 
  -4   5  24       17.70        7.97     33.77 o 
  -3   5  24      210.56      125.02     43.40 o 
  -2   5  24      136.08      112.99     38.10 o 
  -1   5  24       12.19      -28.96     49.74 o 
   0   5  24        3.22       44.50     39.04 o 
   1   5  24       14.78       50.72     40.09 o 
   2   5  24      188.80      207.66     98.30 o 
   3   5  24      117.02      114.23     48.63 o 
   4   5  24       27.06        5.90     35.45 o 
   5   5  24        0.35       20.62     36.63 o 
  -6   6  24       33.22      -18.36     44.06 o 
  -5   6  24       95.96       29.52     65.00 o 
  -4   6  24       12.63      -21.69     36.76 o 
  -3   6  24       27.48       19.40     36.90 o 
  -2   6  24      139.47      128.90     70.95 o 
  -1   6  24       93.82       92.00     77.49 o 
   0   6  24       74.02       51.50     43.42 o 
   1   6  24       37.21       44.46     56.88 o 
   2   6  24       33.49      -18.32     51.92 o 
 -11   1  25       54.71       23.57     32.86 o 
 -10   1  25       17.88        1.70     28.32 o 
  -9   1  25       42.68       74.51     44.39 o 
  -8   1  25       42.13       40.28     82.44 o 
  -7   1  25       19.21       18.83     30.66 o 
  -6   1  25      270.90      288.94     47.52 o 
  -5   1  25       18.87      -11.56     26.87 o 
  -4   1  25      194.93      237.72     58.37 o 
  -3   1  25      374.11      393.20     32.14 o 
  -2   1  25        0.09        1.11     12.95 o 
  -1   1  25     1424.00     1304.46     50.67 o 
   0   1  25        7.32       15.99     13.27 o 
   1   1  25      385.79      432.94     36.22 o 
   2   1  25       85.76      152.09     30.03 o 
   3   1  25       28.85       24.43     22.32 o 
   4   1  25       36.75        0.07     21.69 o 
   5   1  25      196.28      108.96     68.37 o 
   6   1  25       67.23       58.99     37.72 o 
   7   1  25        0.73       -9.69     33.48 o 
   8   1  25       11.04      -23.09     39.04 o 
 -11   2  25        3.65       24.74     33.57 o 
 -10   2  25        0.19        6.60     25.02 o 
  -9   2  25      103.88       83.14     38.65 o 
  -8   2  25      150.98      110.07     43.91 o 
  -7   2  25       62.30       35.34     32.76 o 
  -6   2  25      116.43       36.13     32.84 o 
  -5   2  25      162.91      120.90     29.09 o 
  -4   2  25        1.26        7.29     26.94 o 
  -3   2  25       40.34       75.85     20.03 o 
  -2   2  25        4.43       16.19     15.90 o 
  -1   2  25      660.17      741.10     58.33 o 
   0   2  25       10.44        0.59     15.90 o 
   1   2  25        1.23        0.43     16.86 o 
   2   2  25       14.22      -17.04     17.30 o 
   3   2  25       32.46       -1.00     19.00 o 
   4   2  25       46.91       45.75     25.80 o 
   5   2  25        9.23       15.15     27.38 o 
   6   2  25       27.08       79.80     51.72 o 
   7   2  25       19.51       -9.83     36.64 o 
 -10   3  25        9.45       23.15     31.07 o 
  -9   3  25       23.58       83.49     35.16 o 
  -8   3  25       77.92       47.85     47.96 o 
  -7   3  25        0.69        1.26     39.04 o 
  -6   3  25       26.56      -21.03     24.53 o 
  -5   3  25       61.94       63.63     25.62 o 
  -4   3  25       97.20       85.23     25.98 o 
  -3   3  25      355.54      411.51     42.66 o 
  -2   3  25      178.52      206.71     40.59 o 
  -1   3  25      490.89      499.00     55.40 o 
   0   3  25       72.85       67.77     23.06 o 
   1   3  25     2159.68     2223.19     90.82 o 
   2   3  25      145.71      107.55     27.28 o 
   3   3  25      290.70      319.37     37.93 o 
   4   3  25        2.05      -23.69     20.46 o 
   5   3  25       32.59       29.36     26.17 o 
   6   3  25      122.84      127.70     39.48 o 
   7   3  25        0.49       25.06     43.79 o 
  -9   4  25        0.54       -1.80     32.44 o 
  -8   4  25        2.56       19.95     70.55 o 
  -7   4  25       14.30       13.17     28.56 o 
  -6   4  25       94.55       46.93     36.85 o 
  -5   4  25      344.54      405.89     54.74 o 
  -4   4  25       62.91       82.94     29.15 o 
  -3   4  25       24.42       91.24     38.25 o 
  -2   4  25       27.28       26.95     29.71 o 
  -1   4  25      119.14       90.08     31.16 o 
   0   4  25      151.75      106.30     58.86 o 
   1   4  25       32.21        0.05     25.93 o 
   2   4  25        0.41      -24.38     21.39 o 
   3   4  25       16.72        2.41     24.71 o 
   4   4  25       29.22       24.06     27.13 o 
   5   4  25      143.27      241.67     52.20 o 
   6   4  25        2.01      -24.42     32.80 o 
  -8   5  25        6.36       -4.41     30.33 o 
  -7   5  25       27.46       16.67     40.83 o 
  -6   5  25        0.86      -43.05     28.70 o 
  -5   5  25       74.52       29.19     56.68 o 
  -4   5  25       72.58      104.50     47.36 o 
  -3   5  25      228.61      182.87     78.08 o 
  -2   5  25       18.57       30.92     34.45 o 
  -1   5  25       32.75       29.69     40.63 o 
   0   5  25        0.02      -45.70     30.47 o 
   1   5  25        0.12      -11.05     35.87 o 
   2   5  25       49.43      -42.93     36.28 o 
   3   5  25      134.72      118.60     49.90 o 
   4   5  25       14.44       33.47     54.51 o 
  -5   6  25        0.89      -24.00     44.09 o 
  -4   6  25       18.17       62.91     44.47 o 
  -3   6  25       15.44       74.51     53.71 o 
  -2   6  25       19.85       36.50     42.24 o 
  -1   6  25       14.65      -35.18     35.45 o 
   0   6  25       65.22        5.33     67.38 o 
   1   6  25        8.00       52.17     47.40 o 
   2   6  25        3.84      -75.86     51.72 o 
 -11   0  26      147.81      280.62     82.84 o 
 -10   0  26       34.13       33.69     52.32 o 
  -9   0  26        1.24       30.92     42.81 o 
  -8   0  26      416.29      550.94     98.69 o 
  -7   0  26      252.03      231.08     68.97 o 
  -6   0  26      232.93      132.38     58.26 o 
  -5   0  26      166.08      107.02     51.53 o 
  -4   0  26        7.16       86.01     45.58 o 
  -3   0  26      499.43      496.75     55.69 o 
  -2   0  26     1461.25     1474.23     68.11 o 
  -1   0  26      556.55      575.60    113.72 o 
   0   0  26       72.31       11.35     37.46 o 
   1   0  26       42.58       44.78     26.87 o 
   2   0  26        0.17      -14.42     22.78 o 
   3   0  26       58.47       51.13     38.05 o 
   4   0  26      263.97      318.67     74.12 o 
   5   0  26     1016.31     1332.56    147.84 o 
   6   0  26       36.73       43.20     49.54 o 
   7   0  26       40.74      128.82     70.95 o 
   8   0  26       75.62       93.14     74.52 o 
 -11   1  26       11.86       23.30     30.51 o 
 -10   1  26        0.15       49.99     30.03 o 
  -9   1  26      179.28      184.56     47.23 o 
  -8   1  26        8.09       43.19     32.51 o 
  -7   1  26        4.58        8.53     32.09 o 
  -6   1  26      502.47      471.43     60.57 o 
  -5   1  26      725.60      670.65     66.61 o 
  -4   1  26      244.05      274.04     35.60 o 
  -3   1  26       13.10       17.89     18.08 o 
  -2   1  26      144.79      129.08     31.84 o 
  -1   1  26       15.82       30.35     14.59 o 
   0   1  26        5.73       11.91     13.08 o 
   1   1  26     1215.96     1255.32     60.41 o 
   2   1  26      479.61      520.20     61.15 o 
   3   1  26      212.78      193.33     34.13 o 
   4   1  26       83.17       40.56     32.10 o 
   5   1  26        0.77       47.95     33.86 o 
   6   1  26        8.41       40.89     37.97 o 
   7   1  26       71.37      173.08    100.08 o 
 -11   2  26       15.61       26.18     41.77 o 
 -10   2  26       46.69       60.95     35.24 o 
  -9   2  26      103.58      106.25     45.78 o 
  -8   2  26       86.68       25.18     36.29 o 
  -7   2  26      267.47      393.73     62.08 o 
  -6   2  26      476.31      361.09     57.04 o 
  -5   2  26      226.76      208.59     35.83 o 
  -4   2  26       95.04       94.20     26.61 o 
  -3   2  26       75.21      112.07     22.84 o 
  -2   2  26      167.96      144.31     23.53 o 
  -1   2  26      778.39      809.29     41.69 o 
   0   2  26      585.94      622.70     43.90 o 
   1   2  26       54.60       40.59     18.98 o 
   2   2  26       55.41       42.24     20.42 o 
   3   2  26     1252.96     1216.55     64.75 o 
   4   2  26      104.43      155.22     35.29 o 
   5   2  26      106.29      104.03     39.38 o 
   6   2  26        2.95       -9.65     35.15 o 
   7   2  26        0.90        9.56     39.49 o 
 -10   3  26        5.95       41.10     35.87 o 
  -9   3  26        3.79        4.08     36.81 o 
  -8   3  26       10.45        2.73     31.79 o 
  -7   3  26        0.03       64.22     39.44 o 
  -6   3  26      105.14       96.52     48.35 o 
  -5   3  26      134.03       94.94     29.72 o 
  -4   3  26      327.49      302.33     79.95 o 
  -3   3  26      782.17      846.69     58.99 o 
  -2   3  26      350.55      353.51     52.94 o 
  -1   3  26        3.34       12.33     21.24 o 
   0   3  26       93.39       88.92     24.13 o 
   1   3  26       27.39       36.38     21.50 o 
   2   3  26        0.89       -6.75     19.41 o 
   3   3  26       41.88       39.12     22.77 o 
   4   3  26      108.47       87.77     28.96 o 
   5   3  26       34.90       19.61     34.84 o 
   6   3  26        2.97       31.04     32.61 o 
  -9   4  26       18.65       37.33     36.16 o 
  -8   4  26       14.71        5.46     42.40 o 
  -7   4  26       36.00       -3.93     31.25 o 
  -6   4  26      109.51      115.20     36.56 o 
  -5   4  26       41.72       39.17     27.06 o 
  -4   4  26        6.35       64.39     27.67 o 
  -3   4  26        0.03       32.34     31.02 o 
  -2   4  26        1.36       15.02     29.17 o 
  -1   4  26      246.64      393.03     49.18 o 
   0   4  26      426.61      431.45     83.63 o 
   1   4  26      459.01      394.35     50.29 o 
   2   4  26       18.29       -3.94     22.61 o 
   3   4  26       90.16      116.64     30.47 o 
   4   4  26        0.91       43.31     27.09 o 
   5   4  26       20.56       37.08     32.66 o 
  -8   5  26        0.02      -28.54     57.08 o 
  -7   5  26       49.16       41.80     39.11 o 
  -6   5  26        8.37      -13.13     30.45 o 
  -5   5  26        1.15      -18.86     37.09 o 
  -4   5  26       40.11       23.20     35.79 o 
  -3   5  26       17.27        8.70     30.06 o 
  -2   5  26       64.25       66.40     37.11 o 
  -1   5  26       29.55       56.20     30.77 o 
   0   5  26        0.56        2.87     63.62 o 
   1   5  26       24.17       17.43     41.04 o 
   2   5  26        3.19      -51.95     34.63 o 
   3   5  26        5.04      -13.28     40.36 o 
   4   5  26       56.39       91.18     41.40 o 
  -5   6  26        0.10      -49.02     38.92 o 
  -4   6  26        3.91      -40.54     36.98 o 
  -3   6  26      208.08      162.38     68.57 o 
  -2   6  26      370.71      339.73     65.77 o 
  -1   6  26       84.90       22.19     35.18 o 
   0   6  26       11.52       28.59     42.72 o 
   1   6  26        3.44       13.71     44.98 o 
 -11   1  27        0.65       41.12     33.53 o 
 -10   1  27       18.09       18.55     30.30 o 
  -9   1  27      177.04      298.65     55.80 o 
  -8   1  27       58.07       30.71     34.54 o 
  -7   1  27        8.14       -3.70     29.84 o 
  -6   1  27      249.04      287.37     52.02 o 
  -5   1  27      262.35      213.00     85.22 o 
  -4   1  27      207.99      203.74     31.99 o 
  -3   1  27       20.52       27.29     17.96 o 
  -2   1  27      747.46      744.87     39.24 o 
  -1   1  27       41.59       16.45     25.03 o 
   0   1  27       48.39       26.54     15.53 o 
   1   1  27       36.19       53.92     35.78 o 
   2   1  27     1086.77     1046.71     74.26 o 
   3   1  27     1272.77     1293.38     76.59 o 
   4   1  27       33.72       -7.07     30.55 o 
   5   1  27       12.91       22.18     33.78 o 
   6   1  27       22.66       66.69     42.72 o 
   7   1  27       33.90       50.75     43.55 o 
 -11   2  27       12.58       48.21     35.69 o 
 -10   2  27        9.04       10.22     30.28 o 
  -9   2  27       58.16      101.04     51.33 o 
  -8   2  27      230.28      243.43     55.69 o 
  -7   2  27      291.67      234.81     50.98 o 
  -6   2  27      154.45      165.98     45.90 o 
  -5   2  27      132.84      128.10     44.21 o 
  -4   2  27       58.74       41.85     25.57 o 
  -3   2  27      190.34      210.04     31.35 o 
  -2   2  27      195.45      229.76     28.39 o 
  -1   2  27        0.95       -2.61     14.17 o 
   0   2  27      129.77       69.59     21.00 o 
   1   2  27      199.73      217.58     30.05 o 
   2   2  27        0.00      -14.87     18.11 o 
   3   2  27      347.40      341.31     44.82 o 
   4   2  27      657.63      824.84     67.40 o 
   5   2  27       19.38       21.00     27.83 o 
   6   2  27       14.25       21.26     39.21 o 
   7   2  27       25.76       63.07     63.42 o 
 -10   3  27       29.76       37.69     37.04 o 
  -9   3  27       13.79       68.73     78.88 o 
  -8   3  27        8.34       51.68     38.95 o 
  -7   3  27       10.36       -7.65     32.92 o 
  -6   3  27        2.17       -6.50     23.14 o 
  -5   3  27      159.82      210.35     37.13 o 
  -4   3  27      348.04      501.17     49.58 o 
  -3   3  27      142.17      110.87     28.56 o 
  -2   3  27        1.87       -0.86     23.66 o 
  -1   3  27      312.90      322.87     56.95 o 
   0   3  27      111.31       79.57     37.15 o 
   1   3  27       15.31       39.13     22.12 o 
   2   3  27      429.63      494.95     45.46 o 
   3   3  27        0.99       36.50     24.48 o 
   4   3  27        0.99        4.54     23.88 o 
   5   3  27       70.99       84.45     36.02 o 
   6   3  27        0.84      -15.99     32.09 o 
  -9   4  27       31.63       99.25     40.59 o 
  -8   4  27       92.63       74.43     45.66 o 
  -7   4  27       18.24       12.49     40.40 o 
  -6   4  27       18.20      -13.54     25.05 o 
  -5   4  27      183.92      163.76     61.02 o 
  -4   4  27       99.94      134.21     44.90 o 
  -3   4  27       28.39      -13.91     32.11 o 
  -2   4  27      108.60       99.42     36.67 o 
  -1   4  27       36.43       63.92     46.18 o 
   0   4  27      365.58      340.13     61.00 o 
   1   4  27        5.65        1.34     25.99 o 
   2   4  27       42.38       36.28     30.04 o 
   3   4  27      118.43      169.98     35.72 o 
   4   4  27       59.28       20.09     28.32 o 
   5   4  27        5.34       14.75     30.55 o 
  -7   5  27       17.47       10.40     36.16 o 
  -6   5  27       84.95       96.80     42.30 o 
  -5   5  27       75.25       31.46     38.92 o 
  -4   5  27        4.72      -18.42     31.30 o 
  -3   5  27        0.82      -20.80     28.24 o 
  -2   5  27      175.36      214.79     79.27 o 
  -1   5  27        9.79      -23.86     28.98 o 
   0   5  27       54.31       64.54     47.56 o 
   1   5  27       52.68       90.70     47.79 o 
   2   5  27        2.95       -3.46     34.54 o 
   3   5  27        4.57       22.45     42.63 o 
   4   5  27        1.55       32.27     40.08 o 
  -4   6  27        0.72      -28.95     40.44 o 
  -3   6  27        2.62       13.01     38.47 o 
  -2   6  27       81.14       74.44     48.45 o 
  -1   6  27       54.02       72.11     71.19 o 
   0   6  27       18.47       -6.07     41.19 o 
   1   6  27       14.32       13.25     46.22 o 
 -11   0  28       17.63       15.06     58.66 o 
 -10   0  28       16.32      -12.68     40.03 o 
  -9   0  28       58.51       77.29     57.87 o 
  -8   0  28       44.02       31.31     48.75 o 
  -7   0  28      145.20      102.26     54.30 o 
  -6   0  28      687.14      646.07     99.49 o 
  -5   0  28       20.39      -24.57     42.01 o 
  -4   0  28      949.40      953.24    107.41 o 
  -3   0  28      389.92      329.02    117.92 o 
  -2   0  28      146.64      238.84     71.15 o 
  -1   0  28     1289.41     1374.18    120.49 o 
   0   0  28     1910.91     1869.81    202.54 o 
   1   0  28       80.65       96.39     32.36 o 
   2   0  28      691.89      192.23     62.62 o 
   3   0  28      174.23      229.49     66.19 o 
   4   0  28        8.59       57.08     50.73 o 
   5   0  28        0.39       45.19     49.94 o 
   6   0  28      309.23      364.65     94.73 o 
   7   0  28       19.27       38.05     53.51 o 
 -11   1  28      160.05      198.35     44.51 o 
 -10   1  28       73.72       72.51     35.40 o 
  -9   1  28       24.82       29.54     37.54 o 
  -8   1  28       62.09       45.52     34.48 o 
  -7   1  28      276.43      282.05     56.19 o 
  -6   1  28      339.05      356.28     58.52 o 
  -5   1  28      132.18      125.46     41.76 o 
  -4   1  28      888.66     1028.38    127.29 o 
  -3   1  28      458.36      497.75     40.50 o 
  -2   1  28      398.56      357.87     29.53 o 
  -1   1  28      232.24      180.53     31.89 o 
   0   1  28       15.00      -10.79     17.01 o 
   1   1  28      133.66       94.61     27.62 o 
   2   1  28      437.96      435.14     46.79 o 
   3   1  28      199.83      173.94     34.09 o 
   4   1  28      138.53      116.10     41.61 o 
   5   1  28        0.07       22.77     33.62 o 
   6   1  28       19.98        5.99     39.92 o 
   7   1  28       24.76      -12.64     39.94 o 
 -11   2  28        3.59       46.38     34.92 o 
 -10   2  28        1.16       27.19     30.41 o 
  -9   2  28        0.07       42.34     38.06 o 
  -8   2  28        2.24       52.63     47.36 o 
  -7   2  28      157.51      242.74     51.30 o 
  -6   2  28       55.31      181.85     55.09 o 
  -5   2  28       81.77       72.75     28.68 o 
  -4   2  28       26.25       40.64     34.05 o 
  -3   2  28       51.49       12.51     18.70 o 
  -2   2  28     2077.62     2115.49     80.96 o 
  -1   2  28        3.18        3.15     17.67 o 
   0   2  28       86.54       69.92     21.94 o 
   1   2  28      111.36       97.69     21.91 o 
   2   2  28       43.01       39.48     22.57 o 
   3   2  28        0.75       10.24     24.78 o 
   4   2  28      177.71       96.53     46.01 o 
   5   2  28       41.87       39.99     39.88 o 
   6   2  28       28.30       -0.05     39.21 o 
   7   2  28       37.06      -39.84     41.22 o 
 -10   3  28        8.02       41.57     35.87 o 
  -9   3  28        0.41       20.17     44.19 o 
  -8   3  28       10.78        3.74     37.61 o 
  -7   3  28        4.89        3.58     33.54 o 
  -6   3  28      132.06       99.61     34.16 o 
  -5   3  28       61.78      107.12     30.65 o 
  -4   3  28       20.79       30.35     24.82 o 
  -3   3  28      119.31      244.68     36.54 o 
  -2   3  28       18.34       13.66     30.32 o 
  -1   3  28       47.12       22.83     23.88 o 
   0   3  28       23.88       -5.90     18.41 o 
   1   3  28        3.58       -7.86     20.00 o 
   2   3  28       89.68       91.50     27.61 o 
   3   3  28       23.31       20.24     24.71 o 
   4   3  28       26.36       87.18     69.03 o 
   5   3  28       13.05       30.21     32.52 o 
   6   3  28        1.74      -32.26     40.77 o 
  -9   4  28       36.60       45.95     46.33 o 
  -8   4  28       15.63      -29.86    108.80 o 
  -7   4  28       41.25       48.87     52.81 o 
  -6   4  28       39.84       72.20     32.83 o 
  -5   4  28       21.49        9.89     26.91 o 
  -4   4  28        0.15       38.62     34.66 o 
  -3   4  28        8.64       33.54     31.04 o 
  -2   4  28      195.45      142.14    107.41 o 
  -1   4  28        0.04      -22.96     28.04 o 
   0   4  28       35.49       45.07     38.10 o 
   1   4  28        0.45      -25.51     38.99 o 
   2   4  28        0.20      -14.37     23.94 o 
   3   4  28       10.33       35.35     29.23 o 
   4   4  28       19.73       39.34     31.06 o 
   5   4  28        5.83       29.96     31.27 o 
  -7   5  28        4.20        0.04     36.35 o 
  -6   5  28      134.83       43.42    131.79 o 
  -5   5  28       13.87       39.28     52.52 o 
  -4   5  28       31.66       80.17     40.64 o 
  -3   5  28        5.65       -9.61     33.43 o 
  -2   5  28       54.65       12.63     37.62 o 
  -1   5  28       10.64       46.39     37.16 o 
   0   5  28        8.04      -31.23     42.41 o 
   1   5  28       98.79      109.31     47.68 o 
   2   5  28       11.72      -38.28     37.64 o 
   3   5  28        7.85       -3.43     39.90 o 
  -4   6  28      123.73      181.70     63.62 o 
  -3   6  28       25.26        5.56     54.10 o 
  -2   6  28       18.85       45.47     45.90 o 
  -1   6  28       61.77      -25.82     59.06 o 
   0   6  28        2.86       14.65     43.51 o 
 -11   1  29       12.21       28.44     33.43 o 
 -10   1  29       24.77       60.25     35.16 o 
  -9   1  29      110.92      122.30     49.94 o 
  -8   1  29      160.90      139.51     45.92 o 
  -7   1  29        7.12        4.16     32.58 o 
  -6   1  29      177.33      221.28     50.17 o 
  -5   1  29      616.80      681.89     69.57 o 
  -4   1  29      383.66      479.44     45.00 o 
  -3   1  29      266.28      294.80     32.17 o 
  -2   1  29      224.48      232.12     47.15 o 
  -1   1  29      203.16      213.67     31.82 o 
   0   1  29       73.95       96.72     24.77 o 
   1   1  29      256.07      168.48     32.47 o 
   2   1  29     1684.76     1644.96     90.82 o 
   3   1  29      143.46      145.46     40.96 o 
   4   1  29       35.77       53.44     36.42 o 
   5   1  29      228.29      208.07     73.33 o 
   6   1  29        8.41       75.89     43.59 o 
   7   1  29        0.24      -27.23     37.48 o 
 -10   2  29        5.47       22.11     31.06 o 
  -9   2  29        1.97      -17.98     35.77 o 
  -8   2  29       26.89       38.74     63.02 o 
  -7   2  29        2.03       16.58     51.72 o 
  -6   2  29       57.18        8.28     44.00 o 
  -5   2  29      177.03      162.02     35.70 o 
  -4   2  29       20.21       30.76     23.75 o 
  -3   2  29      303.04      300.47     42.62 o 
  -2   2  29      734.44      830.48     70.54 o 
  -1   2  29      123.24       70.84     22.86 o 
   0   2  29      348.06      334.33     37.02 o 
   1   2  29       53.27       29.96     40.90 o 
   2   2  29      783.05      785.10     79.62 o 
   3   2  29      334.74      291.12     45.00 o 
   4   2  29      232.43      165.98     37.90 o 
   5   2  29        0.53       14.25     37.31 o 
   6   2  29       23.53       53.30     43.59 o 
 -10   3  29        6.39       27.69     35.30 o 
  -9   3  29       86.08       50.02     44.43 o 
  -8   3  29       66.61       55.75     45.98 o 
  -7   3  29       22.37        5.72     88.98 o 
  -6   3  29       27.89       72.87     33.25 o 
  -5   3  29       16.00       10.69     24.21 o 
  -4   3  29        0.11       10.80     45.29 o 
  -3   3  29      207.58      140.20     32.58 o 
  -2   3  29      391.82      356.55     54.57 o 
  -1   3  29        2.10        1.76     23.32 o 
   0   3  29      943.66     1156.30    113.33 o 
   1   3  29       71.34       64.74     26.40 o 
   2   3  29       87.92       43.78     26.53 o 
   3   3  29       41.84       59.67     27.79 o 
   4   3  29       79.74       32.62     32.74 o 
   5   3  29      104.77      114.81     39.80 o 
   6   3  29       11.79       -0.40     50.54 o 
  -9   4  29       11.60       -4.91     43.55 o 
  -8   4  29        8.02       38.05     43.34 o 
  -7   4  29        9.46       14.07     44.05 o 
  -6   4  29        2.72      -30.42     26.62 o 
  -5   4  29       29.42      -25.16     25.96 o 
  -4   4  29      374.74      380.27    113.56 o 
  -3   4  29        9.93       -1.35     31.26 o 
  -2   4  29      233.56      165.03     70.95 o 
  -1   4  29        2.39       -8.28     30.75 o 
   0   4  29        4.10      -19.41     26.44 o 
   1   4  29        9.84       41.62     39.21 o 
   2   4  29       69.27       66.75     36.67 o 
   3   4  29      143.05      159.16     37.51 o 
   4   4  29       77.77      119.86     36.01 o 
  -7   5  29        0.71       38.26     50.59 o 
  -6   5  29       90.60       53.90     47.53 o 
  -5   5  29       46.68      102.39     51.13 o 
  -4   5  29        4.35      -16.46     50.93 o 
  -3   5  29       15.41       63.11     39.58 o 
  -2   5  29       78.95      123.08     43.87 o 
  -1   5  29        0.70       23.56     36.55 o 
   0   5  29        0.04       13.47     38.43 o 
   1   5  29       30.89       -7.25     37.99 o 
   2   5  29       59.81       77.97     48.29 o 
   3   5  29        2.02      -42.91     41.03 o 
  -2   6  29       65.47       89.69     49.55 o 
 -11   0  30       11.92       -2.77     57.87 o 
 -10   0  30      112.31      184.70     72.93 o 
  -9   0  30       90.65       74.12     58.66 o 
  -8   0  30        7.62        1.59     46.37 o 
  -7   0  30        1.76       27.75     43.20 o 
  -6   0  30      647.78      673.02    105.43 o 
  -5   0  30      504.07      487.92     87.99 o 
  -4   0  30     1160.33     1157.77    123.27 o 
  -3   0  30     1535.48     1485.63     98.98 o 
  -2   0  30        2.11        9.83     30.23 o 
  -1   0  30     5337.13     5470.77    234.24 o 
   0   0  30     6524.33     6652.71    274.60 o 
   1   0  30     1408.96     1442.14     96.24 o 
   2   0  30      102.82       82.44     47.56 o 
   3   0  30       30.28       15.06     49.15 o 
   4   0  30      207.93      248.12     72.53 o 
   5   0  30      227.24      365.44     93.54 o 
   6   0  30        8.15      -66.98     45.98 o 
 -11   1  30        0.50       98.39     38.64 o 
 -10   1  30       44.10       85.44     60.64 o 
  -9   1  30        6.57        1.45     36.10 o 
  -8   1  30        8.68       30.51     35.45 o 
  -7   1  30       24.30       -4.74     33.01 o 
  -6   1  30        7.77      -18.07     33.58 o 
  -5   1  30      525.22      537.71     65.68 o 
  -4   1  30       13.85       34.92     24.91 o 
  -3   1  30      272.25      254.82     46.10 o 
  -2   1  30      764.87      767.15     57.61 o 
  -1   1  30        1.47      -14.27     16.26 o 
   0   1  30       67.45      107.34     31.26 o 
   1   1  30       49.91       50.36     32.14 o 
   2   1  30       19.29       28.37     25.40 o 
   3   1  30        0.10       -2.70     43.60 o 
   4   1  30        7.30       58.43     37.82 o 
   5   1  30       38.92       50.57     37.41 o 
   6   1  30       24.64        1.51     39.23 o 
 -10   2  30        2.28       82.70     43.55 o 
  -9   2  30        0.11       47.12     42.44 o 
  -8   2  30        0.98       19.55     37.06 o 
  -7   2  30      140.23      143.44     48.24 o 
  -6   2  30       30.65       52.59     36.40 o 
  -5   2  30      206.84      288.78     42.76 o 
  -4   2  30       74.49      109.29     32.54 o 
  -3   2  30        4.67       23.25     21.95 o 
  -2   2  30        8.10       -4.37     17.99 o 
  -1   2  30      156.67      160.70     28.88 o 
   0   2  30        0.37        1.88     19.31 o 
   1   2  30      148.27      219.31     48.05 o 
   2   2  30      165.94      259.67     51.86 o 
   3   2  30      202.08      206.11     53.53 o 
   4   2  30       76.21       90.69     35.53 o 
   5   2  30        0.08       -7.24     40.63 o 
   6   2  30        3.18       12.25     41.34 o 
  -9   3  30        0.37       47.28     43.62 o 
  -8   3  30        1.43      -11.36     37.71 o 
  -7   3  30       11.64        0.58     68.97 o 
  -6   3  30       18.67      -21.08     28.52 o 
  -5   3  30        3.97       -7.13     25.45 o 
  -4   3  30       92.83      137.86     32.37 o 
  -3   3  30       20.67       19.27     29.32 o 
  -2   3  30      100.69      117.31     44.39 o 
  -1   3  30      126.04      176.44     49.62 o 
   0   3  30       82.88       35.36     24.20 o 
   1   3  30       18.05       31.99     24.43 o 
   2   3  30        1.46        7.83     22.20 o 
   3   3  30       54.75       50.73     38.96 o 
   4   3  30        0.20      -22.43     30.18 o 
   5   3  30       11.05      -11.75     35.27 o 
  -8   4  30        0.03       31.38     45.11 o 
  -7   4  30       10.22      -21.65     31.44 o 
  -6   4  30       99.52      114.81     37.90 o 
  -5   4  30      120.66      144.63     57.65 o 
  -4   4  30        2.90      -20.16     33.00 o 
  -3   4  30        0.23       10.31     33.03 o 
  -2   4  30        1.41       23.09     72.53 o 
  -1   4  30       39.44       73.09     51.92 o 
   0   4  30       24.79       35.73     34.65 o 
   1   4  30      119.45      115.96     45.68 o 
   2   4  30       57.22       54.87     34.10 o 
   3   4  30       36.09       -0.43     27.71 o 
   4   4  30        7.73       11.68     30.24 o 
  -6   5  30        0.15       16.14     58.46 o 
  -5   5  30       98.96      118.89     50.01 o 
  -4   5  30        0.40       21.12     39.51 o 
  -3   5  30        1.19       22.09     34.27 o 
  -2   5  30       90.81      115.94     48.64 o 
  -1   5  30        6.28       25.67     38.37 o 
   0   5  30       15.61       64.73     34.89 o 
   1   5  30       28.42       45.02     41.89 o 
   2   5  30       21.32      -17.32     45.03 o 
 -10   1  31       31.27       33.69     40.92 o 
  -9   1  31        4.47       54.17     37.53 o 
  -8   1  31       64.17      100.92     67.98 o 
  -7   1  31      255.50      244.68     54.17 o 
  -6   1  31        1.32      -23.42     31.93 o 
  -5   1  31       81.35        3.98     33.04 o 
  -4   1  31      138.22       58.60     39.93 o 
  -3   1  31     1615.55     1481.04     67.72 o 
  -2   1  31       39.48       -2.91     17.43 o 
  -1   1  31        1.80      -20.82     18.91 o 
   0   1  31       59.89       30.43     27.19 o 
   1   1  31       15.83      -11.71     21.36 o 
   2   1  31        4.92       20.83     25.07 o 
   3   1  31       27.80       -0.57     54.90 o 
   4   1  31        5.00       -1.25     46.18 o 
   5   1  31        0.16      -31.25     35.27 o 
   6   1  31        6.15       25.35     41.89 o 
 -10   2  31       15.84       69.40     43.16 o 
  -9   2  31      253.85      154.55     51.99 o 
  -8   2  31      163.28       52.20     42.94 o 
  -7   2  31       34.30       69.10     44.39 o 
  -6   2  31       11.05       -3.04     29.11 o 
  -5   2  31      192.63      243.60     40.09 o 
  -4   2  31      211.54      244.08     40.10 o 
  -3   2  31        6.45       13.75     20.71 o 
  -2   2  31        6.02       -8.41     19.50 o 
  -1   2  31        5.23       22.63     20.89 o 
   0   2  31      179.66      148.37     29.56 o 
   1   2  31        0.04       20.09     25.28 o 
   2   2  31       98.39       72.78     27.23 o 
   3   2  31      111.56      123.40     35.84 o 
   4   2  31       88.92       70.77     39.93 o 
   5   2  31       18.16       38.71     41.98 o 
   6   2  31        4.35      -33.71     40.85 o 
  -9   3  31        2.60       52.98     44.90 o 
  -8   3  31        1.50       57.46     41.88 o 
  -7   3  31        8.72      -14.34     59.06 o 
  -6   3  31      172.60      172.48     39.48 o 
  -5   3  31      250.83      364.45     47.57 o 
  -4   3  31       37.85       27.95     26.23 o 
  -3   3  31       12.76       53.26     37.46 o 
  -2   3  31      121.47      103.80     40.09 o 
  -1   3  31        9.65      -22.93     23.93 o 
   0   3  31       77.08       99.97     29.44 o 
   1   3  31      693.45      732.99     50.70 o 
   2   3  31       91.60      189.29     36.22 o 
   3   3  31       62.89       53.81     54.11 o 
   4   3  31      157.70      141.92     46.16 o 
   5   3  31        8.64       31.34     37.42 o 
  -8   4  31        3.96      -30.58     61.04 o 
  -7   4  31        7.40        7.26     33.28 o 
  -6   4  31        0.87      -41.54     34.64 o 
  -5   4  31        5.27       12.83     39.40 o 
  -4   4  31       13.17      -17.92     32.72 o 
  -3   4  31       48.10       43.29     36.38 o 
  -2   4  31       29.02       51.22     36.76 o 
  -1   4  31       24.23       46.09     37.56 o 
   0   4  31       83.77       90.37     42.88 o 
   1   4  31      139.60       54.51     57.47 o 
   2   4  31       51.89       32.55     31.95 o 
   3   4  31       80.33       62.17     32.09 o 
   4   4  31      153.17      115.97     67.79 o 
  -6   5  31       21.51       40.25     52.91 o 
  -5   5  31       34.17       31.99     41.86 o 
  -4   5  31        5.35       63.25     43.97 o 
  -3   5  31       71.87       21.24     43.39 o 
  -2   5  31        3.83      -11.98     36.69 o 
  -1   5  31       73.92       58.76    103.45 o 
   0   5  31       14.43       10.49     44.51 o 
   1   5  31        3.49        1.19     41.81 o 
   2   5  31        0.53      -36.20     58.07 o 
 -10   0  32       40.20       33.69     63.42 o 
  -9   0  32        6.87      120.89     61.04 o 
  -8   0  32        4.76       62.62     50.73 o 
  -7   0  32       79.88       89.58     59.06 o 
  -6   0  32       49.03       52.72     55.09 o 
  -5   0  32      676.16      548.96     95.92 o 
  -4   0  32        1.41       63.81     57.87 o 
  -3   0  32       15.89       13.63     32.26 o 
  -2   0  32      105.75       69.52     56.08 o 
  -1   0  32      199.58      216.38     67.98 o 
   0   0  32      538.82      367.28     55.42 o 
   1   0  32      709.31      721.77    110.58 o 
   2   0  32       59.75      111.77     57.08 o 
   3   0  32      160.88      164.09     72.14 o 
   4   0  32       14.40       29.33     51.92 o 
   5   0  32        0.84        9.91     55.49 o 
   6   0  32       25.82      133.97     75.70 o 
 -10   1  32      225.07      339.18     67.59 o 
  -9   1  32       12.84      -11.79     32.80 o 
  -8   1  32        8.34       23.45     37.28 o 
  -7   1  32       70.06       44.78     91.16 o 
  -6   1  32        3.03        8.32     35.15 o 
  -5   1  32      116.88      128.45     41.81 o 
  -4   1  32        7.93      -16.10     33.46 o 
  -3   1  32      149.86      129.50     27.32 o 
  -2   1  32      533.72      481.27     43.14 o 
  -1   1  32      287.12      339.12     37.61 o 
   0   1  32        0.09      -27.64     23.75 o 
   1   1  32        0.06        6.85     22.78 o 
   2   1  32      336.61      268.58     43.45 o 
   3   1  32       18.88       47.95     52.52 o 
   4   1  32        0.49       35.11     44.59 o 
   5   1  32       42.42       78.32     44.41 o 
   6   1  32        0.26       28.47     45.38 o 
 -10   2  32       12.23       71.24     46.18 o 
  -9   2  32        2.59       93.54     53.31 o 
  -8   2  32      111.78      107.30     46.37 o 
  -7   2  32        5.45       85.71     64.61 o 
  -6   2  32       29.99       93.04     58.07 o 
  -5   2  32        2.57      -46.24     31.89 o 
  -4   2  32      632.18      780.70     60.47 o 
  -3   2  32      896.69      956.85     57.10 o 
  -2   2  32        0.03       13.27     24.57 o 
  -1   2  32      407.27      405.33     39.91 o 
   0   2  32        0.28      -15.21     24.95 o 
   1   2  32        6.01      -19.58     26.00 o 
   2   2  32      153.50       94.51     34.32 o 
   3   2  32       80.13       71.26     33.07 o 
   4   2  32      150.51      181.57     51.43 o 
   5   2  32       25.70       17.27     43.60 o 
  -9   3  32        4.51       34.97     47.81 o 
  -8   3  32       18.34      127.10     49.51 o 
  -7   3  32       42.77       21.22     36.73 o 
  -6   3  32       42.07       24.01     37.89 o 
  -5   3  32        5.80       75.72     30.73 o 
  -4   3  32        4.26       23.45     27.26 o 
  -3   3  32        7.08      -13.37     34.88 o 
  -2   3  32       42.09       64.44     46.77 o 
  -1   3  32       85.96       31.45     28.29 o 
   0   3  32       41.20       28.31     24.76 o 
   1   3  32      128.75      171.22     33.79 o 
   2   3  32       72.00       71.90     38.71 o 
   3   3  32       80.52      136.40     67.00 o 
   4   3  32        3.02       65.62     37.37 o 
  -8   4  32       73.56       80.21     55.32 o 
  -7   4  32        1.77      -45.98     30.65 o 
  -6   4  32      140.09      100.26     38.26 o 
  -5   4  32       22.96       12.05     39.97 o 
  -4   4  32        0.10      -35.18     32.76 o 
  -3   4  32      106.07       93.55     43.30 o 
  -2   4  32        0.01       -8.83     31.59 o 
  -1   4  32      109.72       63.49     48.36 o 
   0   4  32        0.21      -27.60     31.23 o 
   1   4  32        0.17      -13.98     43.01 o 
   2   4  32       14.08       35.53     30.67 o 
   3   4  32        2.66       46.82     32.78 o 
  -5   5  32       36.82       32.13     45.13 o 
  -4   5  32        1.77       33.73     41.41 o 
  -3   5  32        6.41       14.15     41.43 o 
  -2   5  32        0.16       -4.84     36.64 o 
  -1   5  32        9.92       20.47     39.14 o 
   0   5  32       43.38      105.48     50.94 o 
   1   5  32       12.37       19.72     58.46 o 
 -10   1  33       87.27       93.22     48.72 o 
  -9   1  33        6.64       56.83     41.59 o 
  -8   1  33       59.65       89.13     42.97 o 
  -7   1  33        1.11       48.45     37.64 o 
  -6   1  33      149.58      229.16     55.03 o 
  -5   1  33        5.92       -6.51     34.70 o 
  -4   1  33      411.05      447.25     64.21 o 
  -3   1  33       13.83       70.46     29.82 o 
  -2   1  33       26.25       11.00     23.03 o 
  -1   1  33       20.89        9.36     34.61 o 
   0   1  33      142.05      132.43     70.52 o 
   1   1  33        0.32        4.97     26.46 o 
   2   1  33        0.19       20.81     33.10 o 
   3   1  33        3.05       33.98     36.36 o 
   4   1  33       16.65      -35.59     61.83 o 
   5   1  33       13.26       60.78     58.86 o 
  -9   2  33       15.06       26.37     42.37 o 
  -8   2  33       20.77       27.21     39.08 o 
  -7   2  33       18.43       56.50     42.18 o 
  -6   2  33        6.58       37.64     57.87 o 
  -5   2  33        1.35        8.90     28.16 o 
  -4   2  33       18.68      -11.99     25.96 o 
  -3   2  33       11.16       21.23     22.08 o 
  -2   2  33      148.97      109.66     32.82 o 
  -1   2  33       37.55        8.04     28.61 o 
   0   2  33        0.08       16.81     26.78 o 
   1   2  33      114.55       83.03     31.44 o 
   2   2  33       31.36       18.88     26.96 o 
   3   2  33       10.10       15.22     32.38 o 
   4   2  33        4.07      -26.75     36.82 o 
   5   2  33        3.02      -31.76     40.69 o 
  -9   3  33       33.80       19.24     46.82 o 
  -8   3  33      201.76      330.95    155.97 o 
  -7   3  33        8.30       25.68     50.54 o 
  -6   3  33       22.43      -22.10     39.54 o 
  -5   3  33        8.97       13.92     28.49 o 
  -4   3  33       28.62      -50.54     33.69 o 
  -3   3  33        0.06        0.51     35.19 o 
  -2   3  33      284.03      353.17     59.38 o 
  -1   3  33      498.56      559.10     56.28 o 
   0   3  33        0.00      -28.40     22.96 o 
   1   3  33      303.73      378.55     51.30 o 
   2   3  33       59.99       59.73     30.48 o 
   3   3  33        7.89        0.33     31.44 o 
   4   3  33       75.71       58.62     38.47 o 
  -7   4  33        0.22      -13.07     34.96 o 
  -6   4  33       33.41        9.63     34.78 o 
  -5   4  33      436.24      391.42     71.55 o 
  -4   4  33       64.44       59.71     44.05 o 
  -3   4  33        4.99       10.56     35.95 o 
  -2   4  33        6.21      -36.96     32.34 o 
  -1   4  33        3.24       32.19     38.37 o 
   0   4  33       12.34       11.36     37.13 o 
   1   4  33       16.44       30.65     44.81 o 
   2   4  33      230.08      315.44     74.14 o 
   3   4  33       12.08      -24.65     35.59 o 
  -5   5  33        5.24      -33.43     46.37 o 
  -4   5  33       71.52       58.25     46.11 o 
  -3   5  33       16.89       41.58     53.31 o 
  -2   5  33        1.10       -2.27     36.93 o 
  -1   5  33        0.00      -44.73     53.51 o 
   0   5  33       27.66      112.94     50.57 o 
 -10   0  34        0.16        7.53     49.54 o 
  -9   0  34       26.43       80.06     60.64 o 
  -8   0  34        3.22       52.32     57.08 o 
  -7   0  34      142.78       21.80     59.06 o 
  -6   0  34       34.81       41.22     59.06 o 
  -5   0  34      207.36      209.28     72.14 o 
  -4   0  34      315.85      272.70     75.31 o 
  -3   0  34        2.05      -14.20     38.25 o 
  -2   0  34        2.19       45.38     58.66 o 
  -1   0  34      505.72      618.76     69.61 o 
   0   0  34     1743.32     1806.59    193.82 o 
   1   0  34        6.47       34.09     47.96 o 
   2   0  34      112.00      196.59     72.14 o 
   3   0  34      122.29       34.09     53.90 o 
   4   0  34       74.63       40.83     55.89 o 
   5   0  34       27.85       76.10     66.59 o 
 -10   1  34       39.73       95.92     75.90 o 
  -9   1  34        4.37       27.95     39.06 o 
  -8   1  34       10.91       24.20     40.22 o 
  -7   1  34       61.18      101.59     45.06 o 
  -6   1  34       16.75       58.73     38.71 o 
  -5   1  34       41.01       54.86     39.32 o 
  -4   1  34      206.20      197.63    161.32 o 
  -3   1  34      369.81      261.18     46.72 o 
  -2   1  34      461.13      417.93     42.45 o 
  -1   1  34       14.80       25.38     26.53 o 
   0   1  34        4.14       41.23     28.81 o 
   1   1  34        0.15       -2.73     29.44 o 
   2   1  34       23.86        8.48     35.03 o 
   3   1  34       34.82       61.50     41.22 o 
   4   1  34        7.74       21.83     41.42 o 
   5   1  34        3.15       11.47     40.26 o 
  -9   2  34        4.45       73.24     43.78 o 
  -8   2  34        0.21      -11.99     38.01 o 
  -7   2  34       67.98      118.86     46.07 o 
  -6   2  34      185.87      277.73     57.21 o 
  -5   2  34        1.27      -11.26     26.56 o 
  -4   2  34      132.94       88.97     31.79 o 
  -3   2  34       58.82       14.59     35.30 o 
  -2   2  34       12.16       -2.70     29.32 o 
  -1   2  34       13.11       45.83     47.80 o 
   0   2  34      273.85      226.46     43.55 o 
   1   2  34      218.37      258.18     46.37 o 
   2   2  34       10.91        6.49     29.11 o 
   3   2  34       49.03       69.43     51.77 o 
   4   2  34        0.09      -19.90     41.04 o 
  -8   3  34        0.21       -4.11     40.82 o 
  -7   3  34        2.69       18.46     39.05 o 
  -6   3  34        5.47       34.98     33.38 o 
  -5   3  34       37.39       34.97     32.81 o 
  -4   3  34        1.10       34.40     39.58 o 
  -3   3  34      110.08      139.16     47.40 o 
  -2   3  34       71.04       40.46     34.39 o 
  -1   3  34        1.25       -7.46     26.12 o 
   0   3  34       36.49       46.38     49.72 o 
   1   3  34        0.83      -15.25     29.97 o 
   2   3  34        8.33       26.04     28.12 o 
   3   3  34       25.87       24.68     34.84 o 
   4   3  34       19.53       16.87     36.84 o 
  -7   4  34       30.54       41.38     47.33 o 
  -6   4  34       37.40       63.85     55.49 o 
  -5   4  34       10.43      100.37     48.59 o 
  -4   4  34      115.59      159.74     53.21 o 
  -3   4  34        3.18       27.32     38.94 o 
  -2   4  34       18.46       21.31     40.26 o 
  -1   4  34       37.18       51.63     51.13 o 
   0   4  34        8.06       16.66     40.69 o 
   1   4  34       55.22      178.25     53.71 o 
   2   4  34        3.88       -2.18     37.78 o 
  -4   5  34        5.00      -54.11     36.07 o 
  -3   5  34       25.51       31.36     45.41 o 
  -2   5  34       23.11      -15.07     40.05 o 
  -1   5  34       14.32       62.78     71.94 o 
  -9   1  35       48.13       72.77     45.99 o 
  -8   1  35       59.38       34.68     71.94 o 
  -7   1  35      137.83      165.64     94.14 o 
  -6   1  35        1.00       79.00     44.39 o 
  -5   1  35       56.21       68.64     60.44 o 
  -4   1  35       48.25      114.88     42.83 o 
  -3   1  35      910.34      930.29     69.89 o 
  -2   1  35     1519.45     1501.62     75.23 o 
  -1   1  35        4.32       -6.87     27.42 o 
   0   1  35       14.60       25.98     30.59 o 
   1   1  35        7.62       26.73     28.86 o 
   2   1  35        1.08       60.60     46.97 o 
   3   1  35        7.18       -4.03     35.67 o 
   4   1  35      102.61       74.97     47.84 o 
  -9   2  35        0.98       32.76     77.49 o 
  -8   2  35       25.45       30.83     57.47 o 
  -7   2  35       16.34       -4.07     35.82 o 
  -6   2  35       58.26       84.58     77.29 o 
  -5   2  35      100.49       62.20     31.90 o 
  -4   2  35      104.67      179.61     36.79 o 
  -3   2  35       58.57       38.48     32.00 o 
  -2   2  35       19.19       40.41     46.57 o 
  -1   2  35      124.14       85.57     34.87 o 
   0   2  35      256.01      195.41     43.80 o 
   1   2  35       23.90       85.47     39.83 o 
   2   2  35        6.13        6.58     40.79 o 
   3   2  35       10.52      -26.51     35.52 o 
   4   2  35       34.86       27.31     77.49 o 
  -8   3  35        5.15      -18.35     41.21 o 
  -7   3  35       17.34       10.97     42.06 o 
  -6   3  35      115.98      163.81     95.23 o 
  -5   3  35       70.49      131.33     38.93 o 
  -4   3  35      243.95      294.36     60.47 o 
  -3   3  35        0.60       -1.22     39.15 o 
  -2   3  35       20.32       11.39     62.62 o 
  -1   3  35        0.04      -29.63     31.19 o 
   0   3  35        6.29       17.01     31.21 o 
   1   3  35      103.21       35.30     34.29 o 
   2   3  35      230.42      302.86     51.06 o 
   3   3  35      188.66      289.02     60.64 o 
  -6   4  35       16.09       59.93     51.38 o 
  -5   4  35       13.43       48.48     46.55 o 
  -4   4  35        2.29       50.29     43.77 o 
  -3   4  35        3.99      -16.19     52.32 o 
  -2   4  35        0.02       19.07     63.42 o 
  -1   4  35      144.14      267.59     74.91 o 
   0   4  35      279.70      390.81    120.69 o 
   1   4  35       20.09       70.70     45.99 o 
  -9   0  36      179.23      170.04     80.86 o 
  -8   0  36      175.68      271.11     82.44 o 
  -7   0  36      104.48       57.08     52.72 o 
  -6   0  36      317.85      335.32     91.56 o 
  -5   0  36      137.59      279.04     77.29 o 
  -4   0  36        1.91        4.76     48.36 o 
  -3   0  36      110.04       72.14     72.14 o 
  -2   0  36       11.71      -58.27     59.06 o 
  -1   0  36      758.39      750.60     90.37 o 
   0   0  36      362.79      420.93     97.11 o 
   1   0  36        7.08       19.82     48.75 o 
   2   0  36      111.81       65.80     64.61 o 
   3   0  36      235.57      193.42     83.63 o 
   4   0  36       17.74      -45.58     54.70 o 
  -9   1  36       24.22       51.05     44.55 o 
  -8   1  36        0.76      -26.22     36.75 o 
  -7   1  36        1.39       61.21     50.93 o 
  -6   1  36       76.16       20.81     37.68 o 
  -5   1  36       25.02       -7.91     49.94 o 
  -4   1  36        6.79       -9.56     37.06 o 
  -3   1  36       94.64       55.31     42.36 o 
  -2   1  36      100.41       82.85     28.56 o 
  -1   1  36      317.14      223.75     42.85 o 
   0   1  36        0.33      -56.35     43.64 o 
   1   1  36       12.42       -5.01     28.51 o 
   2   1  36      105.32      166.20     52.82 o 
   3   1  36       19.87       81.06     52.52 o 
   4   1  36       15.25       75.70     47.02 o 
  -9   2  36        1.01       92.98     50.74 o 
  -8   2  36       10.54       14.81     41.61 o 
  -7   2  36       59.43      136.40     49.26 o 
  -6   2  36       11.60      -17.83     37.59 o 
  -5   2  36      321.55      335.59     78.32 o 
  -4   2  36       73.00      110.27     61.21 o 
  -3   2  36        0.17        9.81     36.20 o 
  -2   2  36      326.42      253.90     57.79 o 
  -1   2  36       16.28       12.22     30.01 o 
   0   2  36       11.18      -30.52     28.37 o 
   1   2  36       33.64       11.14     32.69 o 
   2   2  36        1.37        1.44     34.00 o 
   3   2  36        0.21       -0.28     41.86 o 
   4   2  36        3.43        2.82     43.27 o 
  -8   3  36        2.32      -12.14     44.95 o 
  -7   3  36        2.14       22.48     44.57 o 
  -6   3  36        3.99       45.74     35.60 o 
  -5   3  36        0.24      -43.72     47.56 o 
  -4   3  36        0.32      -60.17     65.00 o 
  -3   3  36       16.26      -14.48     37.03 o 
  -2   3  36       18.46       -9.45     47.96 o 
  -1   3  36       49.39        9.91     60.64 o 
   0   3  36        5.08       -5.02     31.95 o 
   1   3  36        3.49       30.69     34.90 o 
   2   3  36        0.54       25.24     37.02 o 
   3   3  36        4.81      114.23     50.99 o 
  -6   4  36        2.00      -33.80     46.37 o 
  -5   4  36       44.84       96.04     53.67 o 
  -4   4  36        0.97      -37.71     39.48 o 
  -3   4  36        6.07      -90.51     84.62 o 
  -2   4  36        0.23       20.51     42.66 o 
  -1   4  36        1.76       20.53     61.44 o 
   0   4  36       68.26      108.12     70.95 o 
   1   4  36        2.10       17.44     66.59 o 
  -9   1  37        0.99       -7.61     37.54 o 
  -8   1  37        1.37       -9.02     35.82 o 
  -7   1  37       37.23       15.20     40.05 o 
  -6   1  37       89.15      138.58     63.81 o 
  -5   1  37      200.89      271.43     58.07 o 
  -4   1  37        8.61      -16.78     83.04 o 
  -3   1  37      587.13      597.53     87.49 o 
  -2   1  37      123.69      126.54     44.40 o 
  -1   1  37        8.46       -9.73     29.85 o 
   0   1  37        4.35      -15.84     30.83 o 
   1   1  37        1.03       27.93     41.00 o 
   2   1  37      218.33      205.79    110.98 o 
   3   1  37       33.78       96.14     48.92 o 
   4   1  37       23.31       26.89     47.08 o 
  -8   2  37       38.37      -28.02     34.61 o 
  -7   2  37        7.84       20.10     40.39 o 
  -6   2  37      151.72       57.05     49.74 o 
  -5   2  37      268.99      293.24    120.87 o 
  -4   2  37      133.64      125.23     38.25 o 
  -3   2  37      197.83       94.66     44.61 o 
  -2   2  37      105.60       74.85     45.22 o 
  -1   2  37       26.43       12.98     30.75 o 
   0   2  37       39.68       29.86     33.84 o 
   1   2  37        0.16      -16.82     31.23 o 
   2   2  37        8.71       10.75     34.46 o 
   3   2  37        0.01       -7.85     43.51 o 
  -7   3  37       45.75      111.89     49.98 o 
  -6   3  37        0.11      -36.19     30.94 o 
  -5   3  37       15.43       -6.73     42.10 o 
  -4   3  37      215.03      168.98     52.70 o 
  -3   3  37        0.53      -21.87     37.60 o 
  -2   3  37       88.30      103.26     43.80 o 
  -1   3  37        0.28       46.37     66.59 o 
   0   3  37       24.24       40.99     37.03 o 
   1   3  37       81.53      178.93     44.76 o 
   2   3  37       59.82       46.14     46.19 o 
  -5   4  37       52.50       79.47     53.84 o 
  -4   4  37       66.87       86.10     52.86 o 
  -3   4  37       32.07      -50.32     38.63 o 
  -2   4  37       65.74       25.58     41.39 o 
  -1   4  37       29.85       55.27     44.01 o 
   0   4  37       71.76       41.62     67.38 o 
  -9   0  38        0.75       -1.19     58.26 o 
  -8   0  38        0.14       21.80     61.83 o 
  -7   0  38       30.88      -62.23     45.58 o 
  -6   0  38        0.03       33.29     54.70 o 
  -5   0  38      424.17      572.34    103.85 o 
  -4   0  38       11.65       60.25     55.49 o 
  -3   0  38       92.53      217.83    128.82 o 
  -2   0  38       19.89       18.53     36.07 o 
  -1   0  38        1.83      -28.14     44.00 o 
   0   0  38       58.26       -3.57     58.66 o 
   1   0  38       19.00       -1.59     53.51 o 
   2   0  38       21.85       58.26     62.62 o 
   3   0  38       12.86       -5.55     65.40 o 
  -8   1  38       19.26       -8.32     53.11 o 
  -7   1  38       12.86       24.70     43.79 o 
  -6   1  38       83.41      123.91     50.09 o 
  -5   1  38       17.43       38.84     41.20 o 
  -4   1  38       21.33      -35.86     37.04 o 
  -3   1  38       92.30      103.30     36.66 o 
  -2   1  38       34.62       75.87     34.59 o 
  -1   1  38       25.41       61.80     34.50 o 
   0   1  38      260.50      303.78     87.39 o 
   1   1  38      296.53      190.38     55.23 o 
   2   1  38       69.00       64.14     44.34 o 
   3   1  38       18.74       38.35     48.90 o 
  -8   2  38       41.95       21.59     45.65 o 
  -7   2  38       23.62       70.13     47.38 o 
  -6   2  38       54.75       67.03     44.33 o 
  -5   2  38       28.85       97.27     42.87 o 
  -4   2  38        6.13       -3.96     60.25 o 
  -3   2  38      106.02       49.62     44.15 o 
  -2   2  38      160.32      127.76     51.42 o 
  -1   2  38       16.47       29.47     35.46 o 
   0   2  38       45.06       63.16     38.17 o 
   1   2  38        1.48       53.61     38.01 o 
   2   2  38       32.11       72.91     46.87 o 
  -7   3  38        6.20        4.49     91.96 o 
  -6   3  38        0.15       -8.06     32.06 o 
  -5   3  38        3.60      -34.47     41.98 o 
  -4   3  38      113.50      192.42     56.60 o 
  -3   3  38       13.97       18.25     43.11 o 
  -2   3  38        0.04       34.88     68.57 o 
  -1   3  38        2.15      -80.46     58.26 o 
   0   3  38        5.59      -42.94     33.55 o 
   1   3  38       52.21       99.32     42.21 o 
  -4   4  38        1.66      -39.22     41.04 o 
  -3   4  38        0.21      -60.71     40.47 o 
  -2   4  38      149.16      188.54     56.36 o 
  -1   4  38       37.66       61.60     48.68 o 
  -8   1  39       19.36       22.67     86.41 o 
  -7   1  39        4.66       -8.76     41.13 o 
  -6   1  39       50.27       81.26     44.16 o 
  -5   1  39        6.85       79.99     44.02 o 
  -4   1  39       10.83      -24.93     36.74 o 
  -3   1  39        3.60        5.54     44.38 o 
  -2   1  39      187.18       73.98     37.31 o 
  -1   1  39      106.40       88.88     59.68 o 
   0   1  39        0.21       27.93     35.56 o 
   1   1  39        2.34       18.83     42.28 o 
   2   1  39        0.50      -53.21     35.47 o 
   3   1  39       12.39       -5.62     44.25 o 
  -7   2  39       29.47       67.81     44.46 o 
  -6   2  39       36.42       97.24     45.88 o 
  -5   2  39        1.22       73.74     44.07 o 
  -4   2  39      522.46      328.58     95.92 o 
  -3   2  39       37.45       25.40     44.07 o 
  -2   2  39        9.00       78.47     55.69 o 
  -1   2  39        0.15        9.45     35.37 o 
   0   2  39       51.55       84.80     43.44 o 
   1   2  39       30.45       62.23     38.42 o 
   2   2  39       12.54       11.22     67.38 o 
  -6   3  39      119.41      133.80     57.35 o 
  -5   3  39      121.71       48.50     48.92 o 
  -4   3  39       22.63       -0.08     73.92 o 
  -3   3  39        3.83      -74.52     65.00 o 
  -2   3  39       10.97      -37.65     65.40 o 
  -1   3  39        6.21      126.44     81.25 o 
   0   3  39       55.41       93.75     43.16 o 
   1   3  39        2.47        8.91     40.96 o 
  -8   0  40       25.79      -19.82     59.06 o 
  -7   0  40       28.93       22.99     60.64 o 
  -6   0  40      111.82      123.27     75.31 o 
  -5   0  40        9.01       15.06     51.92 o 
  -4   0  40       47.56        6.74     59.45 o 
  -3   0  40        0.00        3.37     39.64 o 
  -2   0  40      331.06      285.11     77.88 o 
  -1   0  40      247.06      393.59    100.68 o 
   0   0  40       29.80       42.81     67.38 o 
   1   0  40        9.05       64.21     68.17 o 
   2   0  40        5.81       -2.38     61.83 o 
  -8   1  40        0.26       -5.06     42.70 o 
  -7   1  40        0.32      107.99     96.12 o 
  -6   1  40       59.48       27.14     58.26 o 
  -5   1  40       10.16      -30.53     38.00 o 
  -4   1  40      161.15      189.83     53.23 o 
  -3   1  40      399.00      337.63     85.81 o 
  -2   1  40       10.29      -14.47     34.36 o 
  -1   1  40       49.78       29.83     36.77 o 
   0   1  40       66.48       35.85     62.03 o 
   1   1  40      141.61      147.02     53.47 o 
   2   1  40       50.51       75.08     79.07 o 
  -7   2  40        0.50       33.78     46.09 o 
  -6   2  40        5.80       38.93     44.06 o 
  -5   2  40       37.35       32.92     41.79 o 
  -4   2  40      123.29      139.12     78.88 o 
  -3   2  40       30.18      -71.34     47.56 o 
  -2   2  40       77.12       58.25     69.36 o 
  -1   2  40       32.35       18.45     37.26 o 
   0   2  40       39.55       95.90     43.93 o 
   1   2  40       13.36       28.26     41.26 o 
  -5   3  40        5.58      -62.43     41.62 o 
  -4   3  40        8.58       40.43     76.10 o 
  -3   3  40        1.86       14.27     72.93 o 
  -2   3  40       10.81       62.23     85.22 o 
  -1   3  40        5.82       28.14     71.74 o 
   0   3  40       18.28       -4.25     35.36 o 
  -7   1  41       67.73      134.48     53.93 o 
  -6   1  41       66.08       56.52     61.83 o 
  -5   1  41       17.26       41.41     42.18 o 
  -4   1  41       22.13       24.82     41.04 o 
  -3   1  41        1.39       -1.14     42.56 o 
  -2   1  41       33.99        0.96     36.27 o 
  -1   1  41       12.67        3.09     34.28 o 
   0   1  41       62.63      112.56     51.86 o 
   1   1  41       55.12       95.36     53.36 o 
  -6   2  41      100.02      199.00     60.59 o 
  -5   2  41      163.84      263.18    100.68 o 
  -4   2  41      235.06      158.15     86.01 o 
  -3   2  41       42.55      114.55     80.06 o 
  -2   2  41       66.85       51.21     52.76 o 
  -1   2  41       20.13       -1.58     37.86 o 
   0   2  41       33.28      101.04     43.94 o 
  -4   3  41       14.79      -87.99     64.61 o 
  -3   3  41      102.46      136.35     93.94 o 
  -2   3  41       55.62       72.14     82.44 o 
  -7   0  42        0.46      -29.33     47.56 o 
  -6   0  42        8.22      -15.46     62.62 o 
  -5   0  42        0.28       82.05     67.38 o 
  -4   0  42       75.75      211.66     77.29 o 
  -3   0  42        2.39       -1.10     43.59 o 
  -2   0  42       48.10       44.39     66.98 o 
  -1   0  42        0.49       40.43     67.38 o 
   0   0  42       22.83       34.48     65.40 o 
   1   0  42        0.60       10.31     66.98 o 
  -6   1  42        6.67       21.71     41.17 o 
  -5   1  42        0.11      -71.48     65.80 o 
  -4   1  42        6.03       95.91     71.54 o 
  -3   1  42        3.04      -65.40     43.60 o 
  -2   1  42       27.83       75.69     42.04 o 
  -1   1  42       27.61       13.00     36.41 o 
   0   1  42        0.12      -31.39     43.81 o 
  -5   2  42      215.86      132.38     93.94 o 
  -4   2  42      273.74      135.95     86.41 o 
  -3   2  42       20.46      -33.69     70.95 o 
  -2   2  42       72.44      136.25     57.61 o 
  -1   2  42        8.89       52.33     42.07 o 
  -6   1  43       20.36       -5.63     44.35 o 
  -5   1  43       38.36       47.14     45.18 o 
  -4   1  43        8.79        4.36     66.19 o 
  -3   1  43        2.36      -30.92     47.65 o 
  -2   1  43      141.66       99.47     64.93 o 
  -1   1  43        3.57      -36.32     46.10 o 
  -4   2  43       26.15      -45.98     71.34 o 
  -3   2  43       42.32       23.78     74.52 o 
  -2   2  43        7.99      -32.22     50.33 o 
  -5   0  44        1.28       30.92     68.57 o 
  -4   0  44        3.84      114.15     76.50 o 
  -2   0  44        3.93      -59.45     68.97 o 
  -1   0  44       69.05      -32.90     69.36 o 
  -4   1  44        5.08       22.20     71.74 o 
  -3   1  44        3.66        0.22     50.26 o 
  -2   1  44        5.19      -17.88     38.87 o 
                                                 
